# Supplementary material for: The influence of FADS genetic variation and omega-3 fatty acid deficiency on cardiometabolic disease risk in a Mexican American population
Source: Front Nutr. 2025 Mar 10;12:1538505. doi: 10.3389/fnut.2025.1538505 (PMC11932658; doi:10.3389/fnut.2025.1538505)
Supplement: Supplementary file 2 [file Table_1.xlsx]

## Sheet: Table 1
SNP	Phenotype	Est	Est unit	pval	pval(fdr)	global_fdr		Table 1: Summary statistics for all additive model comparisons for the AIR registry
genors1535	C12	5.4347	%	0.244915	0.457174	0.616916		Est: estimate
genors1535	C14	5.69845	%	0.188786	0.397858	0.577293
genors1535	C14_1	7.97369	%	0.152086	0.384909	0.520879
genors1535	C15	4.20206	%	0.184145	0.397858	0.571308
genors1535	C15_1	-6.1648	%	0.0502369	0.187551	0.30579
genors1535	C16	0.19051	%	0.947408	0.947408	0.992607
genors1535	C16_1	6.18587	%	0.126657	0.341414	0.486105
genors1535	C17_1	7.34252	%	0.0324348	0.139719	0.237431
genors1535	C18	-2.30851	%	0.328934	0.541773	0.712584
genors1535	C18_1cis	-0.602374	%	0.859011	0.883271	0.949406
genors1535	C18_1trans	15.1078	%	0.158087	0.384909	0.530114
genors1535	C18_1vac	3.8337	%	0.661165	0.755617	0.887895
genors1535	C18_2trans	10.3802	%	0.0631524	0.212349	0.351894
genors1535	C18_2cis	-6.23379	%	0.0124517	0.0697294	0.130335
genors1535	C18_3n3	7.1943	%	0.0968286	0.285389	0.435534
genors1535	C18_3n6	-19.7327	%	1.77185e-09	4.96119e-08	1.98448e-07
genors1535	C18_4n3	2.67967	%	0.531387	0.708516	0.83589
genors1535	C20	2.23967	%	0.604387	0.732643	0.865165
genors1535	C20_1	8.40107	%	0.0142079	0.0723309	0.143359
genors1535	C20_2	3.64878	%	0.191825	0.397858	0.577293
genors1535	C20_3n3	-2.87897	%	0.408282	0.620587	0.754275
genors1535	C20_3n6	13.2345	%	9.42489e-06	0.000131949	0.000363996
genors1535	C20_4n3	-3.81673	%	0.565099	0.719217	0.852254
genors1535	C20_4n6	-19.524	%	2.21025e-19	1.23774e-17	6.18871e-17
genors1535	C20_5n3	-24.6712	%	2.61036e-07	4.87268e-06	1.62423e-05
genors1535	C21	-9.5774	%	0.00121258	0.0110212	0.0234153
genors1535	C22_1	14.8026	%	0.0429053	0.171621	0.277768
genors1535	C22_4n6	-4.82579	%	0.12803	0.341414	0.487676
genors1535	C22_5n3	-14.7565	%	0.000892623	0.00999738	0.0192257
genors1535	C22_5n6	-4.2982	%	0.238481	0.457174	0.612337
genors1535	C22_6	-8.83932	%	0.00137765	0.0110212	0.0252946
genors1535	C24_1	5.66217	%	0.630836	0.735976	0.870119
genors1535	C4	-6.84221	%	0.0206035	0.0961496	0.186096
genors1535	C6	2.96803	%	0.410031	0.620587	0.754275
genors1535	fatmass	-0.396275	%	0.784635	0.829049	0.922682
genors1535	wc	-0.417026	%	0.296456	0.518798	0.6846
genors1535	hip.circum	-0.549637	%	0.064463	0.212349	0.357419
genors1535	chol	-0.804455	%	0.515852	0.704579	0.826297
genors1535	trg	9.16376	%	0.00532437	0.0372706	0.071847
genors1535	hdl	-2.65029	%	0.090903	0.282809	0.424214
genors1535	ldl	-1.91831	%	0.291778	0.518798	0.676586
genors1535	vldl	7.97906	%	0.0112379	0.0697294	0.122534
genors1535	sbp	0.110117	%	0.867498	0.883271	0.952547
genors1535	dbp	0.239239	%	0.748776	0.806374	0.911047
genors1535	alt	-1.95835	%	0.545401	0.71029	0.850722
genors1535	ast	1.81082	%	0.465517	0.651724	0.788773
genors1535	fast.ins	4.75982	%	0.394526	0.620587	0.749686
genors1535	fast.glu	-0.728933	%	0.21737	0.434739	0.596345
genors1535	Glu_2hr	-0.550194	%	0.738519	0.806374	0.911047
genors1535	matsuda_index	1.73217	%	0.696114	0.779648	0.892135
genors1535	homair	7.47231	%	0.186038	0.397858	0.575586
genors1535	dio	2.97896	%	0.614897	0.732643	0.868454
genors1535	hba1c	-0.199621	%	0.593283	0.732643	0.858497
genors1535	adiponectin	2.53671	%	0.315979	0.536207	0.699732
genors1535	height	-0.29443	%	0.432692	0.637652	0.762055
genors1535	weight	-1.16281	%	0.452739	0.650086	0.781186
genors1570069	C12	-3.24269	%	0.577679	0.847089	0.857533
genors1570069	C14	-1.65153	%	0.759457	0.945102	0.911047
genors1570069	C14_1	-4.3547	%	0.461794	0.847089	0.786033
genors1570069	C15	-3.10915	%	0.422678	0.847089	0.756883
genors1570069	C15_1	-0.911456	%	0.820056	0.956733	0.938165
genors1570069	C16	0.0813189	%	0.982347	0.982347	0.99808
genors1570069	C16_1	-1.1581	%	0.814996	0.956733	0.936201
genors1570069	C17_1	-3.41121	%	0.41038	0.847089	0.754275
genors1570069	C18	-0.585093	%	0.848374	0.969571	0.946524
genors1570069	C18_1cis	-3.31511	%	0.433419	0.847089	0.762055
genors1570069	C18_1trans	1.1097	%	0.929207	0.982347	0.98355
genors1570069	C18_1vac	10.5421	%	0.355316	0.847089	0.728872
genors1570069	C18_2trans	-4.0884	%	0.546133	0.847089	0.850722
genors1570069	C18_2cis	-5.95138	%	0.0338244	0.847089	0.242842
genors1570069	C18_3n3	1.95095	%	0.722978	0.920153	0.907774
genors1570069	C18_3n6	-7.91491	%	0.084831	0.847089	0.415884
genors1570069	C18_4n3	-3.58697	%	0.489517	0.847089	0.809702
genors1570069	C20	5.4629	%	0.317397	0.847089	0.700029
genors1570069	C20_1	2.41696	%	0.561666	0.847089	0.852254
genors1570069	C20_2	1.67517	%	0.635807	0.849591	0.870417
genors1570069	C20_3n3	-4.38386	%	0.259033	0.847089	0.633408
genors1570069	C20_3n6	0.44838	%	0.90257	0.982347	0.975239
genors1570069	C20_4n3	-18.4562	%	0.00947093	0.530372	0.108239
genors1570069	C20_4n6	-3.24946	%	0.323343	0.847089	0.703193
genors1570069	C20_5n3	5.96351	%	0.425703	0.847089	0.756883
genors1570069	C21	-3.44007	%	0.352958	0.847089	0.728017
genors1570069	C22_1	1.24626	%	0.886943	0.982347	0.964443
genors1570069	C22_4n6	-2.4877	%	0.536857	0.847089	0.842129
genors1570069	C22_5n3	0.56994	%	0.930737	0.982347	0.98355
genors1570069	C22_5n6	5.73012	%	0.232783	0.847089	0.604217
genors1570069	C22_6	-1.72042	%	0.637193	0.849591	0.870417
genors1570069	C24_1	5.6308	%	0.696144	0.906606	0.892135
genors1570069	C4	-4.20206	%	0.248288	0.847089	0.62108
genors1570069	C6	-0.262398	%	0.95508	0.982347	0.99577
genors1570069	fatmass	-3.05847	%	0.0508395	0.847089	0.307785
genors1570069	wc	-0.743103	%	0.145534	0.847089	0.515815
genors1570069	hip.circum	-0.178057	%	0.621691	0.849591	0.870119
genors1570069	chol	-0.865785	%	0.580143	0.847089	0.857533
genors1570069	trg	3.26225	%	0.424753	0.847089	0.756883
genors1570069	hdl	-1.51026	%	0.441257	0.847089	0.768597
genors1570069	ldl	0.0912106	%	0.969213	0.982347	0.99808
genors1570069	vldl	3.21451	%	0.412027	0.847089	0.75467
genors1570069	sbp	0.233085	%	0.779857	0.949391	0.91941
genors1570069	dbp	1.14711	%	0.227102	0.847089	0.602094
genors1570069	alt	-2.91329	%	0.476288	0.847089	0.798408
genors1570069	ast	-4.25668	%	0.148256	0.847089	0.517032
genors1570069	fast.ins	-8.6414	%	0.196898	0.847089	0.577293
genors1570069	fast.glu	0.946663	%	0.208339	0.847089	0.590732
genors1570069	Glu_2hr	2.39011	%	0.253739	0.847089	0.628733
genors1570069	matsuda_index	7.29487	%	0.211852	0.847089	0.596345
genors1570069	homair	-3.77847	%	0.589937	0.847089	0.85773
genors1570069	dio	-11.5641	%	0.0934356	0.847089	0.427126
genors1570069	hba1c	-0.304304	%	0.492138	0.847089	0.811498
genors1570069	adiponectin	-3.89806	%	0.204622	0.847089	0.589838
genors1570069	height	-0.277129	%	0.553662	0.847089	0.852254
genors1570069	weight	-1.62818	%	0.399982	0.847089	0.752906
genors174455	C12	10.574	%	0.0331928	0.12392	0.241402
genors174455	C14	13.6499	%	0.00325862	0.0228103	0.0499952
genors174455	C14_1	7.19225	%	0.230024	0.44638	0.602094
genors174455	C15	9.53325	%	0.00435352	0.0270885	0.062512
genors174455	C15_1	-0.378394	%	0.910743	0.944474	0.977042
genors174455	C16	6.94131	%	0.0237137	0.102151	0.199484
genors174455	C16_1	11.1856	%	0.00902148	0.0481187	0.10749
genors174455	C17_1	10.6393	%	0.00323947	0.0228103	0.0499952
genors174455	C18	3.62171	%	0.15033	0.350769	0.520074
genors174455	C18_1cis	5.68772	%	0.115337	0.293584	0.466343
genors174455	C18_1trans	13.8434	%	0.188099	0.421341	0.577293
genors174455	C18_1vac	2.77554	%	0.768783	0.87861	0.914052
genors174455	C18_2trans	7.0029	%	0.231161	0.44638	0.602094
genors174455	C18_2cis	-3.3782	%	0.204861	0.441178	0.589838
genors174455	C18_3n3	15.9477	%	0.000643443	0.00670245	0.0147073
genors174455	C18_3n6	-8.42459	%	0.0257701	0.10308	0.206161
genors174455	C18_4n3	7.58228	%	0.100892	0.275287	0.443132
genors174455	C20	4.22369	%	0.364792	0.628255	0.737486
genors174455	C20_1	11.9459	%	0.00071812	0.00670245	0.0157705
genors174455	C20_2	7.59587	%	0.00945188	0.0481187	0.108239
genors174455	C20_3n3	1.61254	%	0.669358	0.82381	0.889861
genors174455	C20_3n6	13.0638	%	2.30044e-05	0.00120701	0.000757791
genors174455	C20_4n3	-2.98211	%	0.676701	0.82381	0.889861
genors174455	C20_4n6	-9.21199	%	0.000351691	0.00492368	0.00916033
genors174455	C20_5n3	-11.1903	%	0.0445149	0.146637	0.283277
genors174455	C21	-1.82299	%	0.576701	0.794769	0.857533
genors174455	C22_1	6.29911	%	0.409665	0.674742	0.754275
genors174455	C22_4n6	0.778855	%	0.821451	0.901985	0.938801
genors174455	C22_5n3	-1.63153	%	0.754738	0.87861	0.911047
genors174455	C22_5n6	6.6524	%	0.103233	0.275287	0.448142
genors174455	C22_6	-0.0605786	%	0.984115	0.984115	0.99808
genors174455	C24_1	9.26479	%	0.448652	0.717843	0.777849
genors174455	C4	-6.16486	%	0.0528843	0.164529	0.31674
genors174455	C6	2.21007	%	0.581884	0.794769	0.857533
genors174455	fatmass	-0.973163	%	0.51746	0.783182	0.826297
genors174455	wc	-0.105147	%	0.801564	0.897751	0.928131
genors174455	hip.circum	-0.298659	%	0.33849	0.628255	0.716133
genors174455	chol	1.61989	%	0.212711	0.441178	0.596345
genors174455	trg	14.1816	%	4.60753e-05	0.00120701	0.00147441
genors174455	hdl	-2.87863	%	0.0788175	0.232304	0.392336
genors174455	ldl	1.73171	%	0.370222	0.628255	0.739774
genors174455	vldl	13.3162	%	6.46612e-05	0.00120701	0.00195731
genors174455	sbp	0.354351	%	0.608902	0.811869	0.865165
genors174455	dbp	0.138668	%	0.859051	0.925132	0.949406
genors174455	alt	1.9178	%	0.578767	0.794769	0.857533
genors174455	ast	-1.07151	%	0.675012	0.82381	0.889861
genors174455	fast.ins	12.8845	%	0.0393424	0.137699	0.265443
genors174455	fast.glu	0.0961876	%	0.879107	0.928868	0.960585
genors174455	Glu_2hr	-0.154567	%	0.928587	0.945471	0.98355
genors174455	matsuda_index	-2.71415	%	0.571795	0.794769	0.856164
genors174455	homair	14.629	%	0.0221658	0.102151	0.190985
genors174455	dio	-4.23098	%	0.498324	0.775171	0.817164
genors174455	hba1c	-0.171553	%	0.653012	0.82381	0.880113
genors174455	adiponectin	-0.975873	%	0.707546	0.843034	0.898426
genors174455	height	-0.60711	%	0.120625	0.293696	0.475705
genors174455	weight	-1.48032	%	0.359928	0.628255	0.731051
genors174537	C12	4.28363	%	0.350956	0.576134	0.726564
genors174537	C14	5.16677	%	0.229133	0.442464	0.602094
genors174537	C14_1	8.90982	%	0.109145	0.32169	0.45649
genors174537	C15	4.12268	%	0.190093	0.430364	0.577293
genors174537	C15_1	-5.53118	%	0.077049	0.269672	0.386827
genors174537	C16	0.00755667	%	0.997896	0.997896	0.998788
genors174537	C16_1	6.04031	%	0.132106	0.334888	0.494845
genors174537	C17_1	7.12785	%	0.0364141	0.156861	0.253316
genors174537	C18	-2.38611	%	0.309418	0.558948	0.69839
genors174537	C18_1cis	-1.13077	%	0.736343	0.824704	0.911047
genors174537	C18_1trans	13.1458	%	0.218979	0.437958	0.596345
genors174537	C18_1vac	5.09029	%	0.563906	0.686494	0.852254
genors174537	C18_2trans	9.16229	%	0.0952469	0.296324	0.431889
genors174537	C18_2cis	-6.24601	%	0.0117625	0.073189	0.125091
genors174537	C18_3n3	7.26911	%	0.0901027	0.296324	0.423955
genors174537	C18_3n6	-19.2181	%	3.86565e-09	1.08238e-07	3.32284e-07
genors174537	C18_4n3	2.46302	%	0.562145	0.686494	0.852254
genors174537	C20	2.9132	%	0.496362	0.675072	0.816336
genors174537	C20_1	8.29777	%	0.0143706	0.0804754	0.143706
genors174537	C20_2	3.59077	%	0.196689	0.430364	0.577293
genors174537	C20_3n3	-2.31413	%	0.506304	0.675072	0.81992
genors174537	C20_3n6	13.3279	%	6.86113e-06	9.60558e-05	0.000295556
genors174537	C20_4n3	-3.4124	%	0.600691	0.700806	0.864538
genors174537	C20_4n6	-19.4723	%	1.44508e-19	8.09243e-18	5.39496e-17
genors174537	C20_5n3	-22.7709	%	2.42191e-06	4.5209e-05	0.000123297
genors174537	C21	-9.97767	%	0.00060461	0.00677163	0.0141076
genors174537	C22_1	13.0763	%	0.0722276	0.26965	0.37574
genors174537	C22_4n6	-4.83628	%	0.125673	0.334888	0.486105
genors174537	C22_5n3	-14.3668	%	0.00113939	0.0091151	0.022388
genors174537	C22_5n6	-4.1828	%	0.247235	0.461505	0.620859
genors174537	C22_6	-8.93668	%	0.0011116	0.0091151	0.0222319
genors174537	C24_1	2.80724	%	0.808136	0.869585	0.933106
genors174537	C4	-6.73107	%	0.0217226	0.101372	0.190985
genors174537	C6	3.36334	%	0.345896	0.576134	0.72001
genors174537	fatmass	-0.318633	%	0.824918	0.869585	0.939886
genors174537	wc	-0.376094	%	0.343269	0.576134	0.717585
genors174537	hip.circum	-0.514792	%	0.0707724	0.26965	0.373892
genors174537	chol	-1.04766	%	0.390948	0.576134	0.749686
genors174537	trg	8.45433	%	0.00939554	0.0657688	0.108239
genors174537	hdl	-2.43309	%	0.119204	0.333773	0.473436
genors174537	ldl	-2.28163	%	0.206705	0.430364	0.589838
genors174537	vldl	7.28517	%	0.019371	0.098616	0.177832
genors174537	sbp	0.0230242	%	0.971942	0.989614	0.99808
genors174537	dbp	0.151292	%	0.838529	0.869585	0.944495
genors174537	alt	-2.603	%	0.415835	0.58217	0.75467
genors174537	ast	1.45416	%	0.555074	0.686494	0.852254
genors174537	fast.ins	4.95239	%	0.377259	0.576134	0.74784
genors174537	fast.glu	-0.876228	%	0.137543	0.334888	0.505076
genors174537	Glu_2hr	-0.49536	%	0.761375	0.83602	0.911047
genors174537	matsuda_index	2.43297	%	0.585003	0.697025	0.857533
genors174537	homair	7.1222	%	0.207497	0.430364	0.589838
genors174537	dio	2.483	%	0.671834	0.76781	0.889861
genors174537	hba1c	-0.217528	%	0.559141	0.686494	0.852254
genors174537	adiponectin	2.17348	%	0.385582	0.576134	0.749088
genors174537	height	-0.309848	%	0.404299	0.580531	0.753435
genors174537	weight	-1.32337	%	0.389156	0.576134	0.749686
genors174538	C12	4.60289	%	0.322351	0.569306	0.703049
genors174538	C14	5.37278	%	0.217084	0.419063	0.596345
genors174538	C14_1	9.4484	%	0.0938153	0.276508	0.427126
genors174538	C15	4.39736	%	0.167423	0.39087	0.54382
genors174538	C15_1	-6.15158	%	0.0472806	0.176514	0.292565
genors174538	C16	0.973392	%	0.738758	0.867271	0.911047
genors174538	C16_1	6.57493	%	0.107622	0.288381	0.45649
genors174538	C17_1	7.19927	%	0.0381116	0.164173	0.261659
genors174538	C18	-1.70339	%	0.474769	0.664676	0.798408
genors174538	C18_1cis	-0.543938	%	0.873326	0.893542	0.95707
genors174538	C18_1trans	19.4873	%	0.0846307	0.263295	0.415884
genors174538	C18_1vac	7.59831	%	0.39291	0.594675	0.749686
genors174538	C18_2trans	8.74641	%	0.113292	0.288381	0.461409
genors174538	C18_2cis	-6.65346	%	0.0081126	0.0454306	0.100957
genors174538	C18_3n3	8.02294	%	0.0657848	0.230247	0.362951
genors174538	C18_3n6	-19.5681	%	2.73427e-09	7.65597e-08	2.78399e-07
genors174538	C18_4n3	2.44357	%	0.565179	0.736047	0.852254
genors174538	C20	3.35867	%	0.434879	0.624442	0.76319
genors174538	C20_1	9.14705	%	0.00758774	0.0454306	0.0965712
genors174538	C20_2	3.88433	%	0.167516	0.39087	0.54382
genors174538	C20_3n3	-0.873279	%	0.788264	0.882855	0.923489
genors174538	C20_3n6	12.969	%	1.51548e-05	0.000212167	0.000530418
genors174538	C20_4n3	-3.9975	%	0.543107	0.724142	0.849553
genors174538	C20_4n6	-18.6406	%	4.45907e-17	2.49708e-15	7.13451e-15
genors174538	C20_5n3	-21.8839	%	8.6324e-06	0.000161138	0.000345296
genors174538	C21	-10.2186	%	0.000498276	0.00558069	0.0122745
genors174538	C22_1	12.9912	%	0.0758361	0.249813	0.386827
genors174538	C22_4n6	-3.97853	%	0.210949	0.419063	0.596345
genors174538	C22_5n3	-12.916	%	0.00406199	0.0376366	0.0590836
genors174538	C22_5n6	-3.0401	%	0.406259	0.598697	0.754275
genors174538	C22_6	-7.68967	%	0.00624398	0.0437078	0.0813169
genors174538	C24_1	5.06521	%	0.669147	0.814614	0.889861
genors174538	C4	-6.6443	%	0.0238669	0.111379	0.199484
genors174538	C6	3.31477	%	0.355816	0.569306	0.728872
genors174538	fatmass	0.225319	%	0.877586	0.893542	0.959859
genors174538	wc	-0.487753	%	0.224498	0.419063	0.598661
genors174538	hip.circum	-0.606674	%	0.0419744	0.167898	0.27492
genors174538	chol	-0.866702	%	0.487648	0.666056	0.807938
genors174538	trg	9.34552	%	0.00470457	0.0376366	0.065864
genors174538	hdl	-2.51241	%	0.110047	0.288381	0.45649
genors174538	ldl	-2.31298	%	0.20649	0.419063	0.589838
genors174538	vldl	7.95719	%	0.0118389	0.060271	0.125091
genors174538	sbp	0.210937	%	0.750046	0.867271	0.911047
genors174538	dbp	0.0933124	%	0.900797	0.900797	0.975239
genors174538	alt	-0.999923	%	0.758862	0.867271	0.911047
genors174538	ast	2.37318	%	0.341442	0.569306	0.716133
genors174538	fast.ins	4.85657	%	0.38368	0.594675	0.748819
genors174538	fast.glu	-0.765311	%	0.195686	0.419063	0.577293
genors174538	Glu_2hr	-0.259423	%	0.875235	0.893542	0.958224
genors174538	matsuda_index	0.810939	%	0.85405	0.893542	0.948004
genors174538	homair	7.52297	%	0.180819	0.405034	0.570678
genors174538	dio	2.76766	%	0.642753	0.79987	0.875226
genors174538	hba1c	-0.0731435	%	0.846063	0.893542	0.946524
genors174538	adiponectin	1.23505	%	0.625033	0.795496	0.870119
genors174538	height	-0.36495	%	0.33296	0.569306	0.715404
genors174538	weight	-1.46389	%	0.348089	0.569306	0.721961
genors174546	C12	4.40058	%	0.3385	0.569189	0.716133
genors174546	C14	5.1528	%	0.229473	0.44312	0.602094
genors174546	C14_1	8.94004	%	0.106354	0.313466	0.45649
genors174546	C15	4.10524	%	0.191235	0.427297	0.577293
genors174546	C15_1	-5.53729	%	0.0761802	0.266631	0.386827
genors174546	C16	0.00761438	%	0.997875	0.997875	0.998788
genors174546	C16_1	6.05793	%	0.131266	0.334132	0.493349
genors174546	C17_1	7.14894	%	0.0356233	0.153454	0.250931
genors174546	C18	-2.39869	%	0.305703	0.552238	0.694498
genors174546	C18_1cis	-1.17615	%	0.725735	0.812823	0.908182
genors174546	C18_1trans	13.2706	%	0.213648	0.427297	0.596345
genors174546	C18_1vac	5.10764	%	0.561477	0.674658	0.852254
genors174546	C18_2trans	9.0759	%	0.0986828	0.307013	0.442099
genors174546	C18_2cis	-6.26076	%	0.0112688	0.0701167	0.122534
genors174546	C18_3n3	7.15604	%	0.0959218	0.307013	0.433195
genors174546	C18_3n6	-19.198	%	4.15355e-09	1.163e-07	3.32284e-07
genors174546	C18_4n3	2.44151	%	0.565379	0.674658	0.852254
genors174546	C20	2.78237	%	0.517442	0.674658	0.826297
genors174546	C20_1	8.25361	%	0.0149596	0.0837739	0.146972
genors174546	C20_2	3.59419	%	0.194708	0.427297	0.577293
genors174546	C20_3n3	-2.31222	%	0.505344	0.674658	0.81992
genors174546	C20_3n6	13.3295	%	6.73241e-06	9.42538e-05	0.000295556
genors174546	C20_4n3	-3.77543	%	0.566231	0.674658	0.852391
genors174546	C20_4n6	-19.4712	%	1.21315e-19	6.79363e-18	5.39496e-17
genors174546	C20_5n3	-22.741	%	2.36475e-06	4.41421e-05	0.000123297
genors174546	C21	-9.99745	%	0.000574887	0.00643873	0.0136994
genors174546	C22_1	13.0763	%	0.0722276	0.266631	0.37574
genors174546	C22_4n6	-4.84121	%	0.124146	0.331057	0.482791
genors174546	C22_5n3	-14.3905	%	0.00109411	0.00875286	0.0222319
genors174546	C22_5n6	-4.20168	%	0.244689	0.456753	0.616916
genors174546	C22_6	-8.94444	%	0.00107289	0.00875286	0.0222319
genors174546	C24_1	2.80724	%	0.808136	0.863436	0.933106
genors174546	C4	-6.78823	%	0.0210891	0.0984156	0.188958
genors174546	C6	3.36334	%	0.345896	0.569189	0.72001
genors174546	fatmass	-0.331625	%	0.81753	0.863436	0.93675
genors174546	wc	-0.379492	%	0.338036	0.569189	0.716133
genors174546	hip.circum	-0.529842	%	0.0724641	0.266631	0.37574
genors174546	chol	-1.07043	%	0.383239	0.569189	0.748819
genors174546	trg	8.47559	%	0.00915806	0.0641064	0.107969
genors174546	hdl	-2.44567	%	0.116181	0.325308	0.468069
genors174546	ldl	-2.28343	%	0.205281	0.427297	0.589838
genors174546	vldl	7.29584	%	0.0190841	0.0971556	0.176646
genors174546	sbp	0.0335577	%	0.959072	0.97651	0.99808
genors174546	dbp	0.156416	%	0.832599	0.863436	0.943837
genors174546	alt	-2.61232	%	0.413903	0.579464	0.75467
genors174546	ast	1.44693	%	0.555799	0.674658	0.852254
genors174546	fast.ins	4.9355	%	0.376666	0.569189	0.74784
genors174546	fast.glu	-0.865063	%	0.142561	0.347104	0.510121
genors174546	Glu_2hr	-0.467992	%	0.774675	0.850624	0.916434
genors174546	matsuda_index	2.44086	%	0.582202	0.679236	0.857533
genors174546	homair	7.11216	%	0.206111	0.427297	0.589838
genors174546	dio	2.6583	%	0.651138	0.744157	0.878644
genors174546	hba1c	-0.217686	%	0.558738	0.674658	0.852254
genors174546	adiponectin	2.15564	%	0.3891	0.569189	0.749686
genors174546	height	-0.3153	%	0.396399	0.569189	0.749945
genors174546	weight	-1.326	%	0.387391	0.569189	0.749686
genors174547	C12	6.15785	%	0.206325	0.464387	0.589838
genors174547	C14	3.66446	%	0.410811	0.650459	0.754275
genors174547	C14_1	8.05911	%	0.165741	0.403543	0.542933
genors174547	C15	3.10912	%	0.339334	0.61299	0.716133
genors174547	C15_1	-5.8219	%	0.0701618	0.261937	0.372423
genors174547	C16	-1.43166	%	0.630486	0.767548	0.870119
genors174547	C16_1	4.93305	%	0.23917	0.464387	0.612337
genors174547	C17_1	5.56908	%	0.115104	0.32229	0.466343
genors174547	C18	-3.95227	%	0.106558	0.32229	0.45649
genors174547	C18_1cis	-2.15213	%	0.545066	0.726754	0.850722
genors174547	C18_1trans	18.8223	%	0.108686	0.32229	0.45649
genors174547	C18_1vac	-0.132912	%	0.988286	0.988286	0.99808
genors174547	C18_2trans	8.78426	%	0.1302	0.347201	0.490991
genors174547	C18_2cis	-5.57622	%	0.0246123	0.172286	0.20269
genors174547	C18_3n3	5.63293	%	0.218016	0.464387	0.596345
genors174547	C18_3n6	-20.1126	%	3.84153e-09	1.07563e-07	3.32284e-07
genors174547	C18_4n3	2.0431	%	0.64782	0.771871	0.878644
genors174547	C20	2.20955	%	0.625158	0.767548	0.870119
genors174547	C20_1	6.67017	%	0.0604702	0.260487	0.340335
genors174547	C20_2	2.05002	%	0.477619	0.670349	0.798408
genors174547	C20_3n3	0.0676334	%	0.984491	0.988286	0.99808
genors174547	C20_3n6	11.745	%	0.000131355	0.00174489	0.00377224
genors174547	C20_4n3	-5.90547	%	0.402366	0.650459	0.753039
genors174547	C20_4n6	-20.3823	%	5.68704e-20	3.18474e-18	5.39496e-17
genors174547	C20_5n3	-22.401	%	1.63828e-05	0.000305811	0.000556021
genors174547	C21	-11.3249	%	0.000155794	0.00174489	0.00436223
genors174547	C22_1	13.5512	%	0.0773654	0.270779	0.386827
genors174547	C22_4n6	-6.51984	%	0.0479783	0.223899	0.293638
genors174547	C22_5n3	-16.9003	%	0.000335742	0.00313359	0.00895313
genors174547	C22_5n6	-6.1189	%	0.109706	0.32229	0.45649
genors174547	C22_6	-9.31777	%	0.00126048	0.0100838	0.0237998
genors174547	C24_1	3.9342	%	0.74194	0.840741	0.911047
genors174547	C4	-6.55355	%	0.0399532	0.223899	0.266355
genors174547	C6	1.39517	%	0.708313	0.826365	0.898426
genors174547	fatmass	0.0234797	%	0.986713	0.988286	0.99808
genors174547	wc	-0.225417	%	0.591675	0.753041	0.85773
genors174547	hip.circum	-0.572595	%	0.0686965	0.261937	0.370056
genors174547	chol	-1.10772	%	0.394428	0.650459	0.749686
genors174547	trg	6.72048	%	0.045488	0.223899	0.287834
genors174547	hdl	-1.63303	%	0.319607	0.596599	0.700507
genors174547	ldl	-2.32695	%	0.227746	0.464387	0.602094
genors174547	vldl	6.46968	%	0.0472035	0.223899	0.292565
genors174547	sbp	-0.0582737	%	0.932776	0.988286	0.98355
genors174547	dbp	0.0577922	%	0.941633	0.988286	0.990262
genors174547	alt	-4.15072	%	0.217059	0.464387	0.596345
genors174547	ast	0.728959	%	0.776295	0.852402	0.916444
genors174547	fast.ins	4.44397	%	0.429768	0.650459	0.761669
genors174547	fast.glu	-0.899005	%	0.151387	0.385349	0.520879
genors174547	Glu_2hr	-1.35947	%	0.423957	0.650459	0.756883
genors174547	matsuda_index	1.43802	%	0.750661	0.840741	0.911047
genors174547	homair	6.69474	%	0.240486	0.464387	0.612337
genors174547	dio	4.44671	%	0.478821	0.670349	0.799224
genors174547	hba1c	-0.224422	%	0.570212	0.742601	0.854936
genors174547	adiponectin	2.17248	%	0.399122	0.650459	0.752554
genors174547	height	-0.253401	%	0.519387	0.709406	0.826297
genors174547	weight	-1.14659	%	0.477061	0.670349	0.798408
genors174548	C12	4.4244	%	0.318832	0.557956	0.70018
genors174548	C14	7.40874	%	0.077324	0.240564	0.386827
genors174548	C14_1	7.25308	%	0.167502	0.390838	0.54382
genors174548	C15	6.69953	%	0.0291048	0.108658	0.220252
genors174548	C15_1	-2.87246	%	0.340799	0.561316	0.716133
genors174548	C16	2.15484	%	0.442155	0.643482	0.768966
genors174548	C16_1	9.0145	%	0.0218593	0.0963063	0.190985
genors174548	C17_1	9.60166	%	0.00374796	0.0299837	0.0552331
genors174548	C18	-0.90844	%	0.691908	0.796135	0.892135
genors174548	C18_1cis	1.73585	%	0.598573	0.763921	0.863919
genors174548	C18_1trans	15.5688	%	0.134934	0.359823	0.500414
genors174548	C18_1vac	3.89599	%	0.649526	0.773904	0.878644
genors174548	C18_2trans	6.40178	%	0.223331	0.500262	0.5984
genors174548	C18_2cis	-5.52225	%	0.0223568	0.0963063	0.190985
genors174548	C18_3n3	8.65706	%	0.0393333	0.137667	0.265443
genors174548	C18_3n6	-17.2747	%	8.75334e-08	2.45093e-06	5.76691e-06
genors174548	C18_4n3	3.62055	%	0.379254	0.574006	0.748819
genors174548	C20	-0.0513204	%	0.990007	0.990007	0.99808
genors174548	C20_1	9.99417	%	0.002206	0.0247072	0.038605
genors174548	C20_2	5.11371	%	0.0587873	0.193652	0.334222
genors174548	C20_3n3	-2.12955	%	0.529207	0.709619	0.834805
genors174548	C20_3n6	14.2839	%	6.35262e-07	9.41289e-06	3.7447e-05
genors174548	C20_4n3	-1.66468	%	0.797261	0.82679	0.926279
genors174548	C20_4n6	-17.4902	%	3.78948e-16	2.12211e-14	5.30527e-14
genors174548	C20_5n3	-23.1051	%	6.72349e-07	9.41289e-06	3.76516e-05
genors174548	C21	-8.14033	%	0.00482051	0.0299943	0.066654
genors174548	C22_1	7.87679	%	0.272681	0.526557	0.65144
genors174548	C22_4n6	-4.67194	%	0.128136	0.358779	0.487676
genors174548	C22_5n3	-12.8369	%	0.00268364	0.0250473	0.044201
genors174548	C22_5n6	-3.6194	%	0.303168	0.557956	0.694498
genors174548	C22_6	-6.03124	%	0.0264523	0.105809	0.208946
genors174548	C24_1	5.62621	%	0.617346	0.763921	0.869429
genors174548	C4	-7.55858	%	0.00843203	0.0429267	0.101547
genors174548	C6	3.96966	%	0.252196	0.525327	0.627054
genors174548	fatmass	-0.460645	%	0.742101	0.814856	0.911047
genors174548	wc	-0.371322	%	0.335953	0.561316	0.716133
genors174548	hip.circum	-0.430906	%	0.120031	0.353776	0.475035
genors174548	chol	-0.598979	%	0.614572	0.763921	0.868454
genors174548	trg	8.95138	%	0.00448938	0.0299943	0.0636469
genors174548	hdl	-2.1646	%	0.152743	0.371896	0.520879
genors174548	ldl	-1.5818	%	0.369127	0.574006	0.739774
genors174548	vldl	7.96605	%	0.00822792	0.0429267	0.101267
genors174548	sbp	0.0439976	%	0.94513	0.962314	0.992076
genors174548	dbp	-0.263439	%	0.714133	0.799829	0.902224
genors174548	alt	-2.15966	%	0.487637	0.682691	0.807938
genors174548	ast	0.624987	%	0.793565	0.82679	0.926279
genors174548	fast.ins	5.0637	%	0.357726	0.572362	0.728872
genors174548	fast.glu	-0.826028	%	0.15045	0.371896	0.520074
genors174548	Glu_2hr	-0.408404	%	0.796349	0.82679	0.926279
genors174548	matsuda_index	2.11623	%	0.627507	0.763921	0.870119
genors174548	homair	6.21334	%	0.262664	0.525327	0.639529
genors174548	dio	2.24541	%	0.696618	0.796135	0.892135
genors174548	hba1c	-0.227279	%	0.532214	0.709619	0.836016
genors174548	adiponectin	1.8398	%	0.44814	0.643482	0.777849
genors174548	height	-0.361942	%	0.317513	0.557956	0.700029
genors174548	weight	-1.68015	%	0.259584	0.525327	0.633408
genors174554	C12	4.15626	%	0.371208	0.533016	0.739774
genors174554	C14	5.04939	%	0.241655	0.451088	0.612337
genors174554	C14_1	7.91527	%	0.158024	0.387907	0.530114
genors174554	C15	4.02223	%	0.20314	0.425244	0.589838
genors174554	C15_1	-5.11457	%	0.103869	0.336002	0.449163
genors174554	C16	0.0550927	%	0.984734	0.994515	0.99808
genors174554	C16_1	6.13673	%	0.12845	0.37499	0.487676
genors174554	C17_1	7.14771	%	0.0363545	0.156604	0.253316
genors174554	C18	-2.32198	%	0.324337	0.533016	0.703987
genors174554	C18_1cis	-1.58665	%	0.637269	0.7593	0.870417
genors174554	C18_1trans	13.2706	%	0.213648	0.425244	0.596345
genors174554	C18_1vac	7.55208	%	0.395898	0.540739	0.749945
genors174554	C18_2trans	8.89645	%	0.108001	0.336002	0.45649
genors174554	C18_2cis	-6.28862	%	0.0117183	0.0729139	0.125091
genors174554	C18_3n3	7.12844	%	0.100215	0.336002	0.442856
genors174554	C18_3n6	-19.0162	%	7.10646e-09	1.98981e-07	5.30616e-07
genors174554	C18_4n3	2.96769	%	0.486462	0.633532	0.807938
genors174554	C20	3.85206	%	0.368928	0.533016	0.739774
genors174554	C20_1	8.76057	%	0.00986856	0.0690799	0.110528
genors174554	C20_2	3.63864	%	0.1926	0.425244	0.577293
genors174554	C20_3n3	-2.15987	%	0.539453	0.671319	0.845017
genors174554	C20_3n6	13.4217	%	6.65784e-06	9.32097e-05	0.000295556
genors174554	C20_4n3	-4.3182	%	0.510895	0.65023	0.822493
genors174554	C20_4n6	-19.369	%	3.78598e-19	2.12015e-17	8.48059e-17
genors174554	C20_5n3	-22.4171	%	3.93823e-06	7.35135e-05	0.000191774
genors174554	C21	-10.1802	%	0.000475692	0.00532775	0.0121085
genors174554	C22_1	12.5452	%	0.0883847	0.32997	0.421238
genors174554	C22_4n6	-4.75494	%	0.133925	0.37499	0.498325
genors174554	C22_5n3	-14.0451	%	0.00160964	0.0128771	0.0286159
genors174554	C22_5n6	-4.45996	%	0.220216	0.425244	0.597195
genors174554	C22_6	-9.04114	%	0.00103224	0.00963423	0.0218134
genors174554	C24_1	0.0793959	%	0.994515	0.994515	0.99808
genors174554	C4	-6.79776	%	0.0224153	0.114114	0.190985
genors174554	C6	2.80329	%	0.435468	0.580624	0.76319
genors174554	fatmass	-0.250284	%	0.862995	0.92938	0.951333
genors174554	wc	-0.406249	%	0.309585	0.533016	0.69839
genors174554	hip.circum	-0.511473	%	0.0746861	0.298744	0.385477
genors174554	chol	-1.07013	%	0.38377	0.537278	0.748819
genors174554	trg	7.80649	%	0.016269	0.0911065	0.15708
genors174554	hdl	-2.20536	%	0.159319	0.387907	0.532648
genors174554	ldl	-2.23442	%	0.219158	0.425244	0.596345
genors174554	vldl	6.60409	%	0.0334845	0.156261	0.241953
genors174554	sbp	0.0631372	%	0.92367	0.95788	0.983054
genors174554	dbp	0.0857373	%	0.908528	0.95788	0.975701
genors174554	alt	-2.94761	%	0.357228	0.533016	0.728872
genors174554	ast	1.04139	%	0.672892	0.785041	0.889861
genors174554	fast.ins	5.6586	%	0.316125	0.533016	0.699732
genors174554	fast.glu	-0.873792	%	0.142303	0.379474	0.510121
genors174554	Glu_2hr	-0.305396	%	0.852433	0.92938	0.948004
genors174554	matsuda_index	1.75799	%	0.693004	0.792005	0.892135
genors174554	homair	7.80576	%	0.169823	0.396253	0.546556
genors174554	dio	2.1545	%	0.714733	0.800501	0.902224
genors174554	hba1c	-0.187416	%	0.617915	0.752245	0.869429
genors174554	adiponectin	2.29182	%	0.363219	0.533016	0.735633
genors174554	height	-0.362138	%	0.333691	0.533016	0.715404
genors174554	weight	-1.415	%	0.360304	0.533016	0.731051
genors174576	C12	5.42737	%	0.255085	0.4608	0.629286
genors174576	C14	6.82555	%	0.122197	0.32586	0.478535
genors174576	C14_1	5.89387	%	0.286308	0.476986	0.674245
genors174576	C15	5.30273	%	0.100433	0.296014	0.442856
genors174576	C15_1	-4.13173	%	0.196495	0.407545	0.577293
genors174576	C16	1.62077	%	0.582411	0.74328	0.857533
genors174576	C16_1	7.49437	%	0.0695179	0.229	0.370762
genors174576	C17_1	8.12411	%	0.0200109	0.101873	0.182213
genors174576	C18	-1.19029	%	0.621717	0.74328	0.870119
genors174576	C18_1cis	1.50664	%	0.664861	0.744644	0.889658
genors174576	C18_1trans	12.9436	%	0.229089	0.450235	0.602094
genors174576	C18_1vac	4.34492	%	0.623825	0.74328	0.870119
genors174576	C18_2trans	6.50189	%	0.241197	0.450235	0.612337
genors174576	C18_2cis	-5.5723	%	0.0283231	0.132174	0.216883
genors174576	C18_3n3	8.48912	%	0.0547336	0.191568	0.32264
genors174576	C18_3n6	-19.2441	%	8.80548e-09	2.46553e-07	6.16383e-07
genors174576	C18_4n3	1.60362	%	0.707597	0.755825	0.898426
genors174576	C20	2.00526	%	0.646411	0.74388	0.878617
genors174576	C20_1	9.72313	%	0.0050205	0.0351435	0.0685727
genors174576	C20_2	4.12638	%	0.146372	0.341535	0.517032
genors174576	C20_3n3	-2.63127	%	0.454357	0.636099	0.781186
genors174576	C20_3n6	13.1152	%	1.5129e-05	0.000211806	0.000530418
genors174576	C20_4n3	-4.92722	%	0.451187	0.636099	0.780324
genors174576	C20_4n6	-19.1368	%	6.36814e-18	3.56616e-16	1.18872e-15
genors174576	C20_5n3	-22.1969	%	8.24567e-06	0.000153919	0.000342043
genors174576	C21	-8.02886	%	0.00728831	0.0408146	0.0938266
genors174576	C22_1	11.6798	%	0.121828	0.32586	0.478535
genors174576	C22_4n6	-5.38472	%	0.0893792	0.278069	0.423955
genors174576	C22_5n3	-13.4107	%	0.0028005	0.0268392	0.044808
genors174576	C22_5n6	-3.89677	%	0.286554	0.476986	0.674245
genors174576	C22_6	-8.25631	%	0.0033549	0.0268392	0.0500998
genors174576	C24_1	2.37576	%	0.842125	0.873315	0.9455
genors174576	C4	-6.33449	%	0.035548	0.15313	0.250931
genors174576	C6	4.89309	%	0.189457	0.407545	0.577293
genors174576	fatmass	-0.8499	%	0.561673	0.74328	0.852254
genors174576	wc	-0.414779	%	0.305541	0.488866	0.694498
genors174576	hip.circum	-0.617631	%	0.0402298	0.160919	0.266612
genors174576	chol	-0.684023	%	0.586491	0.74328	0.857533
genors174576	trg	9.78671	%	0.0033439	0.0268392	0.0500998
genors174576	hdl	-3.15431	%	0.0461866	0.17243	0.288988
genors174576	ldl	-1.48446	%	0.422467	0.622583	0.756883
genors174576	vldl	8.76368	%	0.00607111	0.0377758	0.0799958
genors174576	sbp	0.243914	%	0.715335	0.755825	0.902224
genors174576	dbp	-0.0189173	%	0.980024	0.980024	0.99808
genors174576	alt	-1.48657	%	0.650895	0.74388	0.878644
genors174576	ast	1.28811	%	0.607617	0.74328	0.865165
genors174576	fast.ins	6.83638	%	0.233595	0.450235	0.604217
genors174576	fast.glu	-0.900687	%	0.135827	0.338468	0.500414
genors174576	Glu_2hr	-0.0595975	%	0.971564	0.980024	0.99808
genors174576	matsuda_index	1.77931	%	0.693096	0.755825	0.892135
genors174576	homair	8.52703	%	0.139014	0.338468	0.507818
genors174576	dio	3.08245	%	0.60727	0.74328	0.865165
genors174576	hba1c	-0.50559	%	0.18337	0.407545	0.570678
genors174576	adiponectin	2.1585	%	0.398683	0.603412	0.752554
genors174576	height	-0.401944	%	0.289599	0.476986	0.67573
genors174576	weight	-1.44025	%	0.357871	0.556689	0.728872
genors174594	C12	8.45248	%	0.101344	0.24675	0.443378
genors174594	C14	11.824	%	0.0132117	0.0742043	0.136056
genors174594	C14_1	8.92419	%	0.148647	0.327688	0.517032
genors174594	C15	7.69709	%	0.0257373	0.0900804	0.206161
genors174594	C15_1	-3.18362	%	0.340838	0.578393	0.716133
genors174594	C16	3.76554	%	0.233289	0.435473	0.604217
genors174594	C16_1	10.5421	%	0.0174569	0.0742043	0.166601
genors174594	C17_1	11.1214	%	0.00296109	0.0207277	0.0467102
genors174594	C18	0.734409	%	0.776523	0.873477	0.916444
genors174594	C18_1cis	3.58723	%	0.33254	0.578393	0.715404
genors174594	C18_1trans	15.079	%	0.182407	0.364814	0.570678
genors174594	C18_1vac	1.08339	%	0.906449	0.957758	0.975239
genors174594	C18_2trans	9.06394	%	0.126448	0.295045	0.486105
genors174594	C18_2cis	-4.48234	%	0.100062	0.24675	0.442856
genors174594	C18_3n3	11.1756	%	0.0182899	0.0742043	0.17214
genors174594	C18_3n6	-14.8695	%	6.34753e-05	0.00118487	0.00195731
genors174594	C18_4n3	2.18595	%	0.630228	0.840304	0.870119
genors174594	C20	6.30661	%	0.180247	0.364814	0.570678
genors174594	C20_1	12.5031	%	0.000695942	0.00556753	0.0155891
genors174594	C20_2	5.83958	%	0.054525	0.167408	0.32264
genors174594	C20_3n3	0.704074	%	0.839083	0.903628	0.944495
genors174594	C20_3n6	14.3062	%	9.81445e-06	0.000274805	0.000366406
genors174594	C20_4n3	-2.06111	%	0.774851	0.873477	0.916434
genors174594	C20_4n6	-16.7569	%	1.07178e-11	6.00195e-10	1.33377e-09
genors174594	C20_5n3	-19.0035	%	0.000504131	0.00470522	0.0122745
genors174594	C21	-7.53529	%	0.0175526	0.0742043	0.166601
genors174594	C22_1	10.1101	%	0.191651	0.370085	0.577293
genors174594	C22_4n6	-0.905683	%	0.793643	0.873477	0.926279
genors174594	C22_5n3	-11.5424	%	0.0185511	0.0742043	0.173143
genors174594	C22_5n6	0.017386	%	0.996534	0.996534	0.998788
genors174594	C22_6	-5.57216	%	0.0680349	0.185081	0.369898
genors174594	C24_1	5.77284	%	0.650776	0.847522	0.878644
genors174594	C4	-7.53646	%	0.0162646	0.0742043	0.15708
genors174594	C6	4.48686	%	0.256296	0.462986	0.629498
genors174594	fatmass	-0.77884	%	0.616478	0.840304	0.869429
genors174594	wc	-0.18061	%	0.675638	0.859903	0.889861
genors174594	hip.circum	-0.61072	%	0.0558504	0.167408	0.322841
genors174594	chol	0.734302	%	0.583531	0.816944	0.857533
genors174594	trg	13.6622	%	0.000114364	0.0016011	0.00337074
genors174594	hdl	-3.68846	%	0.0252442	0.0900804	0.20488
genors174594	ldl	0.757652	%	0.701455	0.872922	0.894795
genors174594	vldl	12.6512	%	0.00020389	0.00228357	0.00556968
genors174594	sbp	0.575941	%	0.41709	0.648807	0.75467
genors174594	dbp	0.504239	%	0.528499	0.758942	0.834805
genors174594	alt	-1.05421	%	0.76317	0.873477	0.91197
genors174594	ast	-0.837697	%	0.750366	0.873477	0.911047
genors174594	fast.ins	11.2129	%	0.0694053	0.185081	0.370762
genors174594	fast.glu	-0.518805	%	0.416703	0.648807	0.75467
genors174594	Glu_2hr	-0.454412	%	0.795488	0.873477	0.926279
genors174594	matsuda_index	0.0821282	%	0.986361	0.996534	0.99808
genors174594	homair	11.9367	%	0.056799	0.167408	0.32623
genors174594	dio	-4.02221	%	0.515675	0.758942	0.826297
genors174594	hba1c	-0.55871	%	0.152141	0.327688	0.520879
genors174594	adiponectin	-0.226952	%	0.932778	0.967326	0.98355
genors174594	height	-0.362662	%	0.366836	0.604201	0.738951
genors174594	weight	-1.04925	%	0.528549	0.758942	0.834805
genors174602	C12	4.86685	%	0.304393	0.65311	0.694498
genors174602	C14	4.5501	%	0.291092	0.65311	0.676396
genors174602	C14_1	-1.37724	%	0.797111	0.987621	0.926279
genors174602	C15	6.11706	%	0.0544372	0.313156	0.32264
genors174602	C15_1	-0.0884172	%	0.978265	0.987621	0.99808
genors174602	C16	2.55463	%	0.380494	0.709263	0.748819
genors174602	C16_1	5.07023	%	0.207442	0.580837	0.589838
genors174602	C17_1	8.91342	%	0.0097845	0.109586	0.110528
genors174602	C18	1.88053	%	0.436498	0.763872	0.76319
genors174602	C18_1cis	3.95605	%	0.252272	0.642148	0.627054
genors174602	C18_1trans	18.7766	%	0.0615837	0.313517	0.344869
genors174602	C18_1vac	-0.328343	%	0.969733	0.987621	0.99808
genors174602	C18_2trans	-1.14004	%	0.829443	0.987621	0.943123
genors174602	C18_2cis	-3.58543	%	0.15981	0.497188	0.532702
genors174602	C18_3n3	8.82179	%	0.042564	0.313156	0.277161
genors174602	C18_3n6	-10.7179	%	0.0025517	0.0476317	0.0426552
genors174602	C18_4n3	0.353605	%	0.933494	0.987621	0.98355
genors174602	C20	1.65542	%	0.698053	0.930738	0.892488
genors174602	C20_1	5.41501	%	0.103069	0.450625	0.448142
genors174602	C20_2	2.79271	%	0.314803	0.65311	0.699732
genors174602	C20_3n3	1.03646	%	0.768476	0.97806	0.914052
genors174602	C20_3n6	9.54106	%	0.00127499	0.0416766	0.0237998
genors174602	C20_4n3	-5.47934	%	0.392628	0.709263	0.749686
genors174602	C20_4n6	-7.93375	%	0.00148845	0.0416766	0.0268881
genors174602	C20_5n3	-8.01917	%	0.143528	0.472798	0.511946
genors174602	C21	-4.03668	%	0.183306	0.540272	0.570678
genors174602	C22_1	0.285593	%	0.968069	0.987621	0.99808
genors174602	C22_4n6	-0.0654472	%	0.984307	0.987621	0.99808
genors174602	C22_5n3	-5.19955	%	0.289358	0.65311	0.67573
genors174602	C22_5n6	1.6209	%	0.674395	0.925673	0.889861
genors174602	C22_6	-1.34331	%	0.643135	0.923476	0.875226
genors174602	C24_1	13.6952	%	0.239358	0.638287	0.612337
genors174602	C4	-4.49888	%	0.139197	0.472798	0.507818
genors174602	C6	2.98926	%	0.451473	0.766137	0.780324
genors174602	fatmass	-0.863742	%	0.548778	0.86963	0.852254
genors174602	wc	-0.0576315	%	0.884873	0.987621	0.964443
genors174602	hip.circum	-0.442619	%	0.135688	0.472798	0.500414
genors174602	chol	1.20245	%	0.335602	0.65311	0.716133
genors174602	trg	7.1486	%	0.0284659	0.265682	0.216883
genors174602	hdl	-2.97977	%	0.0559207	0.313156	0.322841
genors174602	ldl	2.9749	%	0.111602	0.450625	0.457855
genors174602	vldl	8.3655	%	0.00832011	0.109586	0.101288
genors174602	sbp	0.660954	%	0.315527	0.65311	0.699732
genors174602	dbp	0.0115335	%	0.987621	0.987621	0.99808
genors174602	alt	1.0778	%	0.742388	0.96683	0.911047
genors174602	ast	-0.219632	%	0.928422	0.987621	0.98355
genors174602	fast.ins	-2.25674	%	0.677725	0.925673	0.889861
genors174602	fast.glu	-0.567142	%	0.338218	0.65311	0.716133
genors174602	Glu_2hr	-0.883982	%	0.588528	0.86963	0.85773
genors174602	matsuda_index	2.55545	%	0.573684	0.86963	0.856701
genors174602	homair	-1.17158	%	0.832072	0.987621	0.943837
genors174602	dio	3.2895	%	0.590106	0.86963	0.85773
genors174602	hba1c	-0.23061	%	0.53026	0.86963	0.83529
genors174602	adiponectin	-0.450922	%	0.85618	0.987621	0.949377
genors174602	height	-0.587135	%	0.112656	0.450625	0.460492
genors174602	weight	-2.9119	%	0.0555025	0.313156	0.322841
genors2281591	C12	3.31608	%	0.505054	0.910029	0.81992
genors2281591	C14	1.1275	%	0.809847	0.92554	0.933302
genors2281591	C14_1	-6.91751	%	0.222089	0.706032	0.5984
genors2281591	C15	0.489565	%	0.886382	0.954565	0.964443
genors2281591	C15_1	-6.34452	%	0.0675396	0.422189	0.368997
genors2281591	C16	-0.971483	%	0.758926	0.910029	0.911047
genors2281591	C16_1	-0.821144	%	0.84959	0.932883	0.946806
genors2281591	C17_1	1.60228	%	0.664343	0.910029	0.889658
genors2281591	C18	-1.09631	%	0.676415	0.910029	0.889861
genors2281591	C18_1cis	1.86477	%	0.62087	0.910029	0.870119
genors2281591	C18_1trans	0.634689	%	0.955762	0.990357	0.99577
genors2281591	C18_1vac	-7.65471	%	0.394924	0.857565	0.749686
genors2281591	C18_2trans	13.1044	%	0.0344472	0.370915	0.245738
genors2281591	C18_2cis	4.95046	%	0.090469	0.422189	0.423955
genors2281591	C18_3n3	-1.38287	%	0.763775	0.910029	0.91197
genors2281591	C18_3n6	-1.29411	%	0.756529	0.910029	0.911047
genors2281591	C18_4n3	1.1566	%	0.799419	0.92554	0.927679
genors2281591	C20	7.42991	%	0.118131	0.506939	0.472289
genors2281591	C20_1	1.77705	%	0.623666	0.910029	0.870119
genors2281591	C20_2	-2.23851	%	0.455498	0.910029	0.781252
genors2281591	C20_3n3	-1.82651	%	0.635693	0.910029	0.870417
genors2281591	C20_3n6	-1.6093	%	0.608451	0.910029	0.865165
genors2281591	C20_4n3	10.0375	%	0.183322	0.6844	0.570678
genors2281591	C20_4n6	-6.0252	%	0.0318597	0.370915	0.234755
genors2281591	C20_5n3	-10.0742	%	0.0898447	0.422189	0.423955
genors2281591	C21	-1.31269	%	0.700272	0.910029	0.894304
genors2281591	C22_1	14.2156	%	0.0759356	0.422189	0.386827
genors2281591	C22_4n6	-3.79203	%	0.274745	0.721985	0.653323
genors2281591	C22_5n3	-14.819	%	0.00241861	0.135442	0.0410431
genors2281591	C22_5n6	-1.68123	%	0.673118	0.910029	0.889861
genors2281591	C22_6	-0.12701	%	0.968601	0.990357	0.99808
genors2281591	C24_1	9.6191	%	0.497845	0.910029	0.817164
genors2281591	C4	-2.01564	%	0.549938	0.910029	0.852254
genors2281591	C6	-1.65285	%	0.688296	0.910029	0.892135
genors2281591	fatmass	2.77722	%	0.0867818	0.422189	0.418947
genors2281591	wc	-0.0874776	%	0.842508	0.932883	0.9455
genors2281591	hip.circum	-0.302125	%	0.35751	0.834189	0.728872
genors2281591	chol	-1.54177	%	0.259108	0.721985	0.633408
genors2281591	trg	2.90997	%	0.413469	0.857565	0.75467
genors2281591	hdl	-2.64822	%	0.126735	0.506939	0.486105
genors2281591	ldl	-1.35637	%	0.504497	0.910029	0.81992
genors2281591	vldl	3.69936	%	0.283637	0.721985	0.670197
genors2281591	sbp	0.709962	%	0.332647	0.809923	0.715404
genors2281591	dbp	-0.0272775	%	0.973603	0.990357	0.99808
genors2281591	alt	-1.22564	%	0.734511	0.910029	0.911047
genors2281591	ast	0.0330236	%	0.990357	0.990357	0.99808
genors2281591	fast.ins	14.3802	%	0.0268364	0.370915	0.210188
genors2281591	fast.glu	0.250381	%	0.706785	0.910029	0.898426
genors2281591	Glu_2hr	4.52584	%	0.0145459	0.370915	0.144172
genors2281591	matsuda_index	-8.02531	%	0.0862926	0.422189	0.418947
genors2281591	homair	13.3183	%	0.0397409	0.370915	0.266355
genors2281591	dio	-7.56903	%	0.226939	0.706032	0.602094
genors2281591	hba1c	-0.130772	%	0.750852	0.910029	0.911047
genors2281591	adiponectin	-2.29405	%	0.402461	0.857565	0.753039
genors2281591	height	0.472346	%	0.256035	0.721985	0.629498
genors2281591	weight	2.15559	%	0.215059	0.706032	0.596345
genors3734398	C12	4.05125	%	0.43305	0.816613	0.762055
genors3734398	C14	3.72174	%	0.437471	0.816613	0.76319
genors3734398	C14_1	0.11496	%	0.984042	0.998889	0.99808
genors3734398	C15	0.58433	%	0.866771	0.970784	0.952547
genors3734398	C15_1	-1.97961	%	0.569359	0.859966	0.854801
genors3734398	C16	3.63418	%	0.26564	0.789667	0.641201
genors3734398	C16_1	2.64139	%	0.551895	0.859966	0.852254
genors3734398	C17_1	-0.44515	%	0.90492	0.993638	0.975239
genors3734398	C18	2.85423	%	0.290722	0.789667	0.676396
genors3734398	C18_1cis	4.70388	%	0.222457	0.789667	0.5984
genors3734398	C18_1trans	5.4284	%	0.608028	0.859966	0.865165
genors3734398	C18_1vac	11.199	%	0.264953	0.789667	0.640922
genors3734398	C18_2trans	-5.02578	%	0.381931	0.816613	0.748819
genors3734398	C18_2cis	-3.12971	%	0.271	0.789667	0.649936
genors3734398	C18_3n3	6.98471	%	0.148199	0.789667	0.517032
genors3734398	C18_3n6	-2.33551	%	0.577717	0.859966	0.857533
genors3734398	C18_4n3	1.32859	%	0.774878	0.935478	0.916434
genors3734398	C20	5.08933	%	0.289327	0.789667	0.67573
genors3734398	C20_1	5.98842	%	0.109005	0.789667	0.45649
genors3734398	C20_2	4.36474	%	0.16267	0.789667	0.539024
genors3734398	C20_3n3	-2.43473	%	0.520517	0.859966	0.826358
genors3734398	C20_3n6	2.66481	%	0.410736	0.816613	0.754275
genors3734398	C20_4n3	-11.9567	%	0.0765788	0.789667	0.386827
genors3734398	C20_4n6	-0.00409597	%	0.998889	0.998889	0.998889
genors3734398	C20_5n3	10.5682	%	0.111416	0.789667	0.457855
genors3734398	C21	-2.76034	%	0.410753	0.816613	0.754275
genors3734398	C22_1	-2.21893	%	0.785134	0.935478	0.922682
genors3734398	C22_4n6	2.72729	%	0.458981	0.829127	0.784823
genors3734398	C22_5n3	2.16804	%	0.691967	0.912711	0.892135
genors3734398	C22_5n6	8.6349	%	0.0415566	0.789667	0.273784
genors3734398	C22_6	0.552741	%	0.865844	0.970784	0.952547
genors3734398	C24_1	7.38245	%	0.586174	0.859966	0.857533
genors3734398	C4	-4.39374	%	0.19122	0.789667	0.577293
genors3734398	C6	-2.45345	%	0.554684	0.859966	0.852254
genors3734398	fatmass	-1.67431	%	0.296125	0.789667	0.6846
genors3734398	wc	-0.223852	%	0.614261	0.859966	0.868454
genors3734398	hip.circum	-0.0129284	%	0.968791	0.998889	0.99808
genors3734398	chol	0.0122001	%	0.992982	0.998889	0.99808
genors3734398	trg	5.28461	%	0.144856	0.789667	0.515044
genors3734398	hdl	-2.92951	%	0.0931962	0.789667	0.427126
genors3734398	ldl	0.397005	%	0.846879	0.970784	0.946524
genors3734398	vldl	4.83763	%	0.164084	0.789667	0.542105
genors3734398	sbp	0.266742	%	0.71713	0.912711	0.903471
genors3734398	dbp	1.15725	%	0.165416	0.789667	0.542933
genors3734398	alt	1.45505	%	0.691693	0.912711	0.892135
genors3734398	ast	-2.99976	%	0.26489	0.789667	0.640922
genors3734398	fast.ins	-4.04505	%	0.50107	0.859966	0.81992
genors3734398	fast.glu	0.244937	%	0.714095	0.912711	0.902224
genors3734398	Glu_2hr	1.79319	%	0.331091	0.806135	0.715404
genors3734398	matsuda_index	-1.4503	%	0.766067	0.935478	0.912761
genors3734398	homair	-0.298114	%	0.961821	0.998889	0.99808
genors3734398	dio	-8.38287	%	0.17872	0.789667	0.568655
genors3734398	hba1c	-0.372762	%	0.37098	0.816613	0.739774
genors3734398	adiponectin	-6.60627	%	0.0133626	0.748306	0.136056
genors3734398	height	-0.357008	%	0.390637	0.816613	0.749686
genors3734398	weight	-1.71975	%	0.316129	0.804692	0.699732
genors3798713	C12	4.72645	%	0.346505	0.970214	0.72001
genors3798713	C14	1.97394	%	0.67299	0.993435	0.889861
genors3798713	C14_1	0.330947	%	0.954851	0.993435	0.99577
genors3798713	C15	-0.216651	%	0.949554	0.993435	0.993642
genors3798713	C15_1	0.798548	%	0.82374	0.993435	0.9395
genors3798713	C16	2.19215	%	0.492695	0.993435	0.811498
genors3798713	C16_1	-0.750643	%	0.861613	0.993435	0.950746
genors3798713	C17_1	-2.54104	%	0.484999	0.993435	0.807131
genors3798713	C18	2.81703	%	0.288714	0.970214	0.67573
genors3798713	C18_1cis	0.979488	%	0.792873	0.993435	0.926279
genors3798713	C18_1trans	1.13707	%	0.913656	0.993435	0.978293
genors3798713	C18_1vac	12.4247	%	0.21937	0.944978	0.596345
genors3798713	C18_2trans	-2.92384	%	0.613277	0.993435	0.868454
genors3798713	C18_2cis	-4.09348	%	0.140683	0.944978	0.509919
genors3798713	C18_3n3	6.78722	%	0.153008	0.944978	0.520879
genors3798713	C18_3n6	-0.865058	%	0.835221	0.993435	0.944029
genors3798713	C18_4n3	0.869467	%	0.852267	0.993435	0.948004
genors3798713	C20	3.04182	%	0.516094	0.993435	0.826297
genors3798713	C20_1	2.0976	%	0.563253	0.993435	0.852254
genors3798713	C20_2	1.55303	%	0.609478	0.993435	0.865165
genors3798713	C20_3n3	1.13315	%	0.771216	0.993435	0.915002
genors3798713	C20_3n6	0.978002	%	0.757271	0.993435	0.911047
genors3798713	C20_4n3	-9.58946	%	0.16238	0.944978	0.539024
genors3798713	C20_4n6	-0.0238147	%	0.993435	0.993435	0.99808
genors3798713	C20_5n3	10.1162	%	0.118494	0.944978	0.472289
genors3798713	C21	-2.63986	%	0.424864	0.993435	0.756883
genors3798713	C22_1	-2.52135	%	0.750219	0.993435	0.911047
genors3798713	C22_4n6	0.459222	%	0.900187	0.993435	0.975239
genors3798713	C22_5n3	5.23322	%	0.339875	0.970214	0.716133
genors3798713	C22_5n6	2.65469	%	0.524704	0.993435	0.831214
genors3798713	C22_6	-3.26944	%	0.299749	0.970214	0.690779
genors3798713	C24_1	5.53115	%	0.689484	0.993435	0.892135
genors3798713	C4	-4.33365	%	0.195894	0.944978	0.577293
genors3798713	C6	-3.48872	%	0.413346	0.993435	0.75467
genors3798713	fatmass	-0.441276	%	0.781122	0.993435	0.919933
genors3798713	wc	0.00606825	%	0.988928	0.993435	0.99808
genors3798713	hip.circum	0.214838	%	0.511121	0.993435	0.822493
genors3798713	chol	-1.67953	%	0.214951	0.944978	0.596345
genors3798713	trg	0.629904	%	0.856983	0.993435	0.949377
genors3798713	hdl	-2.30734	%	0.181433	0.944978	0.570678
genors3798713	ldl	-1.89844	%	0.343416	0.970214	0.717585
genors3798713	vldl	0.0348623	%	0.991691	0.993435	0.99808
genors3798713	sbp	0.227888	%	0.753252	0.993435	0.911047
genors3798713	dbp	1.41533	%	0.0850335	0.944978	0.415884
genors3798713	alt	-1.87167	%	0.59855	0.993435	0.863919
genors3798713	ast	-3.95343	%	0.133793	0.944978	0.498325
genors3798713	fast.ins	-9.85041	%	0.0867542	0.944978	0.418947
genors3798713	fast.glu	-0.121262	%	0.853705	0.993435	0.948004
genors3798713	Glu_2hr	0.0482175	%	0.97879	0.993435	0.99808
genors3798713	matsuda_index	2.67035	%	0.588593	0.993435	0.85773
genors3798713	homair	-6.76598	%	0.255008	0.970214	0.629286
genors3798713	dio	-3.11377	%	0.625216	0.993435	0.870119
genors3798713	hba1c	-0.150826	%	0.712509	0.993435	0.902224
genors3798713	adiponectin	-4.88741	%	0.0662908	0.944978	0.363949
genors3798713	height	-0.450414	%	0.273372	0.970214	0.65144
genors3798713	weight	-2.1754	%	0.197957	0.944978	0.578881
genors3798719	C12	-0.565931	%	0.908622	0.959843	0.975701
genors3798719	C14	0.560003	%	0.905281	0.959843	0.975239
genors3798719	C14_1	-1.2064	%	0.8439	0.959843	0.946114
genors3798719	C15	0.703948	%	0.83844	0.959843	0.944495
genors3798719	C15_1	-4.999	%	0.157691	0.735889	0.530114
genors3798719	C16	-1.24945	%	0.694764	0.959843	0.892135
genors3798719	C16_1	-0.607658	%	0.889208	0.959843	0.965968
genors3798719	C17_1	0.525533	%	0.886927	0.959843	0.964443
genors3798719	C18	-2.11791	%	0.420515	0.940814	0.756883
genors3798719	C18_1cis	0.781619	%	0.83614	0.959843	0.944029
genors3798719	C18_1trans	-8.07939	%	0.457482	0.940814	0.783456
genors3798719	C18_1vac	-1.84771	%	0.845057	0.959843	0.946464
genors3798719	C18_2trans	10.1545	%	0.10036	0.62446	0.442856
genors3798719	C18_2cis	3.56111	%	0.224341	0.924398	0.598661
genors3798719	C18_3n3	-1.07375	%	0.817191	0.959843	0.93675
genors3798719	C18_3n6	-1.6736	%	0.689421	0.959843	0.892135
genors3798719	C18_4n3	0.330456	%	0.942703	0.959843	0.990457
genors3798719	C20	4.10528	%	0.39017	0.940814	0.749686
genors3798719	C20_1	-0.290531	%	0.935831	0.959843	0.985086
genors3798719	C20_2	-3.01514	%	0.316024	0.940814	0.699732
genors3798719	C20_3n3	-3.35186	%	0.387921	0.940814	0.749686
genors3798719	C20_3n6	-2.72712	%	0.385914	0.940814	0.749088
genors3798719	C20_4n3	14.9142	%	0.0575913	0.46073	0.329093
genors3798719	C20_4n6	-5.16931	%	0.0687247	0.481073	0.370056
genors3798719	C20_5n3	-8.94819	%	0.141843	0.722108	0.510121
genors3798719	C21	-0.0368937	%	0.991389	0.991389	0.99808
genors3798719	C22_1	3.12784	%	0.687979	0.959843	0.892135
genors3798719	C22_4n6	-2.37713	%	0.504007	0.940814	0.81992
genors3798719	C22_5n3	-11.1292	%	0.0298518	0.33434	0.224389
genors3798719	C22_5n6	-0.701421	%	0.865089	0.959843	0.952547
genors3798719	C22_6	0.391229	%	0.904461	0.959843	0.975239
genors3798719	C24_1	-6.60613	%	0.608711	0.959843	0.865165
genors3798719	C4	-2.71817	%	0.424105	0.940814	0.756883
genors3798719	C6	1.8765	%	0.659503	0.959843	0.886726
genors3798719	fatmass	1.47087	%	0.366827	0.940814	0.738951
genors3798719	wc	0.0451016	%	0.91914	0.959843	0.979946
genors3798719	hip.circum	-0.108816	%	0.743083	0.959843	0.911047
genors3798719	chol	-2.02588	%	0.139967	0.722108	0.50897
genors3798719	trg	1.91865	%	0.591632	0.959843	0.85773
genors3798719	hdl	-3.60444	%	0.0380488	0.355122	0.261659
genors3798719	ldl	-1.50579	%	0.459911	0.940814	0.784972
genors3798719	vldl	2.06606	%	0.54788	0.959843	0.852254
genors3798719	sbp	0.617996	%	0.402741	0.940814	0.753039
genors3798719	dbp	-0.60324	%	0.46686	0.940814	0.789854
genors3798719	alt	1.21186	%	0.742457	0.959843	0.911047
genors3798719	ast	1.9574	%	0.480335	0.940814	0.800558
genors3798719	fast.ins	19.7751	%	0.00233683	0.130863	0.0402654
genors3798719	fast.glu	-0.167989	%	0.80217	0.959843	0.928131
genors3798719	Glu_2hr	4.27227	%	0.022509	0.33434	0.190985
genors3798719	matsuda_index	-10.1131	%	0.0276692	0.33434	0.215205
genors3798719	homair	17.2497	%	0.0077082	0.21583	0.0970021
genors3798719	dio	-6.40245	%	0.310758	0.940814	0.69839
genors3798719	hba1c	-0.154432	%	0.705286	0.959843	0.898426
genors3798719	adiponectin	-2.72822	%	0.322474	0.940814	0.703049
genors3798719	height	0.502148	%	0.2311	0.924398	0.602094
genors3798719	weight	1.1745	%	0.501604	0.940814	0.81992
genors953413	C12	-1.19794	%	0.813721	0.987075	0.935696
genors953413	C14	1.60164	%	0.737304	0.987075	0.911047
genors953413	C14_1	1.95623	%	0.733485	0.987075	0.911047
genors953413	C15	0.0734226	%	0.983256	0.987075	0.99808
genors953413	C15_1	0.296475	%	0.933347	0.987075	0.98355
genors953413	C16	2.57734	%	0.431101	0.908164	0.761669
genors953413	C16_1	1.35613	%	0.760565	0.987075	0.911047
genors953413	C17_1	-1.29569	%	0.72919	0.987075	0.909457
genors953413	C18	2.19017	%	0.41931	0.908164	0.756883
genors953413	C18_1cis	0.384273	%	0.919574	0.987075	0.979946
genors953413	C18_1trans	1.08041	%	0.917695	0.987075	0.979946
genors953413	C18_1vac	16.7236	%	0.110859	0.871242	0.457855
genors953413	C18_2trans	-6.7208	%	0.245114	0.871242	0.616916
genors953413	C18_2cis	-3.91295	%	0.16937	0.871242	0.546556
genors953413	C18_3n3	6.69204	%	0.168195	0.871242	0.544446
genors953413	C18_3n6	-3.50003	%	0.40389	0.908164	0.753435
genors953413	C18_4n3	-0.0763607	%	0.987075	0.987075	0.99808
genors953413	C20	1.5445	%	0.746007	0.987075	0.911047
genors953413	C20_1	4.0522	%	0.278872	0.871242	0.661476
genors953413	C20_2	3.02275	%	0.334068	0.890849	0.715404
genors953413	C20_3n3	-4.37584	%	0.252501	0.871242	0.627054
genors953413	C20_3n6	0.774681	%	0.810637	0.987075	0.933302
genors953413	C20_4n3	-14.5819	%	0.0317506	0.536401	0.234755
genors953413	C20_4n6	0.281897	%	0.924246	0.987075	0.983054
genors953413	C20_5n3	12.9138	%	0.0552937	0.61929	0.322841
genors953413	C21	-2.4563	%	0.464396	0.908164	0.788773
genors953413	C22_1	-5.87119	%	0.465484	0.908164	0.788773
genors953413	C22_4n6	2.71696	%	0.470299	0.908164	0.792083
genors953413	C22_5n3	4.94311	%	0.382347	0.908164	0.748819
genors953413	C22_5n6	9.71974	%	0.024871	0.536401	0.203325
genors953413	C22_6	1.02931	%	0.755049	0.987075	0.911047
genors953413	C24_1	5.40756	%	0.691031	0.987075	0.892135
genors953413	C4	-6.95756	%	0.0383144	0.536401	0.261659
genors953413	C6	0.387737	%	0.927409	0.987075	0.98355
genors953413	fatmass	-2.31918	%	0.147776	0.871242	0.517032
genors953413	wc	-0.450908	%	0.311158	0.871242	0.69839
genors953413	hip.circum	0.0398696	%	0.904963	0.987075	0.975239
genors953413	chol	-0.576105	%	0.679089	0.987075	0.890608
genors953413	trg	4.42008	%	0.223014	0.871242	0.5984
genors953413	hdl	-2.39896	%	0.172965	0.871242	0.555073
genors953413	ldl	0.0683692	%	0.973584	0.987075	0.99808
genors953413	vldl	4.30042	%	0.216885	0.871242	0.596345
genors953413	sbp	-0.298403	%	0.685843	0.987075	0.892135
genors953413	dbp	0.402871	%	0.630225	0.987075	0.870119
genors953413	alt	0.244381	%	0.946809	0.987075	0.992607
genors953413	ast	-3.23261	%	0.231059	0.871242	0.602094
genors953413	fast.ins	-6.08076	%	0.306482	0.871242	0.694857
genors953413	fast.glu	0.322542	%	0.631772	0.987075	0.870338
genors953413	Glu_2hr	0.768954	%	0.677345	0.987075	0.889861
genors953413	matsuda_index	0.52364	%	0.915311	0.987075	0.97913
genors953413	homair	-2.15511	%	0.726988	0.987075	0.908735
genors953413	dio	-8.1114	%	0.193846	0.871242	0.577293
genors953413	hba1c	-0.226817	%	0.585856	0.987075	0.857533
genors953413	adiponectin	-6.05667	%	0.0245865	0.536401	0.20269
genors953413	height	-0.326325	%	0.437235	0.908164	0.76319
genors953413	weight	-1.75161	%	0.310967	0.871242	0.69839
genors2397142	C12	-5.68743	%	0.313274	0.911334	0.699732
genors2397142	C14	-0.114791	%	0.983711	0.98471	0.99808
genors2397142	C14_1	-2.88849	%	0.672523	0.911334	0.889861
genors2397142	C15	-1.76357	%	0.667173	0.911334	0.889861
genors2397142	C15_1	-2.21099	%	0.591987	0.911334	0.85773
genors2397142	C16	1.51435	%	0.695144	0.911334	0.892135
genors2397142	C16_1	0.853251	%	0.871183	0.956593	0.955656
genors2397142	C17_1	1.15383	%	0.79549	0.928072	0.926279
genors2397142	C18	1.75065	%	0.585921	0.911334	0.857533
genors2397142	C18_1cis	0.273709	%	0.951694	0.98471	0.994307
genors2397142	C18_1trans	18.0544	%	0.196178	0.88248	0.577293
genors2397142	C18_1vac	6.90375	%	0.555622	0.911334	0.852254
genors2397142	C18_2trans	1.65756	%	0.817983	0.934838	0.93675
genors2397142	C18_2cis	-1.05906	%	0.758088	0.911334	0.911047
genors2397142	C18_3n3	-0.107085	%	0.98471	0.98471	0.99808
genors2397142	C18_3n6	-2.38559	%	0.632733	0.911334	0.870417
genors2397142	C18_4n3	-3.61147	%	0.503074	0.911334	0.81992
genors2397142	C20	6.82585	%	0.240633	0.911334	0.612337
genors2397142	C20_1	6.51519	%	0.14142	0.88248	0.510121
genors2397142	C20_2	4.9782	%	0.183432	0.88248	0.570678
genors2397142	C20_3n3	-0.366369	%	0.93217	0.98471	0.98355
genors2397142	C20_3n6	5.68858	%	0.146804	0.88248	0.517032
genors2397142	C20_4n3	-8.82631	%	0.300789	0.911334	0.691753
genors2397142	C20_4n6	1.70463	%	0.63073	0.911334	0.870119
genors2397142	C20_5n3	-5.53533	%	0.454167	0.911334	0.781186
genors2397142	C21	2.16812	%	0.603765	0.911334	0.865165
genors2397142	C22_1	2.97717	%	0.760688	0.911334	0.911047
genors2397142	C22_4n6	4.06289	%	0.352518	0.911334	0.728017
genors2397142	C22_5n3	4.36452	%	0.510104	0.911334	0.822493
genors2397142	C22_5n6	7.8897	%	0.123088	0.88248	0.480345
genors2397142	C22_6	-1.37582	%	0.722092	0.911334	0.90768
genors2397142	C24_1	-3.1126	%	0.835628	0.935903	0.944029
genors2397142	C4	1.85119	%	0.649581	0.911334	0.878644
genors2397142	C6	-1.42362	%	0.76487	0.911334	0.912305
genors2397142	fatmass	-0.672106	%	0.725525	0.911334	0.908182
genors2397142	wc	-0.665432	%	0.204861	0.88248	0.589838
genors2397142	hip.circum	-0.400466	%	0.303785	0.911334	0.694498
genors2397142	chol	0.582049	%	0.724181	0.911334	0.908182
genors2397142	trg	-1.96363	%	0.634208	0.911334	0.870417
genors2397142	hdl	3.00541	%	0.156387	0.88248	0.529163
genors2397142	ldl	-0.246098	%	0.919046	0.98471	0.979946
genors2397142	vldl	-4.22442	%	0.279355	0.911334	0.661476
genors2397142	sbp	-1.67984	%	0.0520534	0.88248	0.31344
genors2397142	dbp	-1.91229	%	0.0475911	0.88248	0.292868
genors2397142	alt	6.71217	%	0.129955	0.88248	0.490991
genors2397142	ast	4.36312	%	0.18749	0.88248	0.577293
genors2397142	fast.ins	4.18206	%	0.575294	0.911334	0.857533
genors2397142	fast.glu	-0.444211	%	0.573236	0.911334	0.856701
genors2397142	Glu_2hr	1.86595	%	0.394341	0.911334	0.749686
genors2397142	matsuda_index	4.76556	%	0.429945	0.911334	0.761669
genors2397142	homair	6.16396	%	0.416909	0.911334	0.75467
genors2397142	dio	-2.38199	%	0.759044	0.911334	0.911047
genors2397142	hba1c	0.270916	%	0.578927	0.911334	0.857533
genors2397142	adiponectin	6.36959	%	0.0597671	0.88248	0.338077
genors2397142	height	-0.356708	%	0.468321	0.911334	0.79113
genors2397142	weight	-3.22141	%	0.1096	0.88248	0.45649
genors9357760	C12	-6.09357	%	0.272834	0.898747	0.65144
genors9357760	C14	0.163306	%	0.976648	0.985337	0.99808
genors9357760	C14_1	-2.75754	%	0.684971	0.925671	0.892135
genors9357760	C15	-1.09737	%	0.787687	0.925671	0.923489
genors9357760	C15_1	-1.69081	%	0.684214	0.925671	0.892135
genors9357760	C16	1.87211	%	0.625884	0.925671	0.870119
genors9357760	C16_1	1.62852	%	0.756001	0.925671	0.911047
genors9357760	C17_1	0.843153	%	0.848491	0.925671	0.946524
genors9357760	C18	1.85712	%	0.559757	0.925671	0.852254
genors9357760	C18_1cis	0.610744	%	0.891643	0.942113	0.967674
genors9357760	C18_1trans	18.5898	%	0.176351	0.895932	0.562716
genors9357760	C18_1vac	6.79921	%	0.559903	0.925671	0.852254
genors9357760	C18_2trans	2.23899	%	0.755291	0.925671	0.911047
genors9357760	C18_2cis	-1.10396	%	0.745723	0.925671	0.911047
genors9357760	C18_3n3	-0.101789	%	0.985337	0.985337	0.99808
genors9357760	C18_3n6	-3.17345	%	0.520901	0.925671	0.826358
genors9357760	C18_4n3	-3.17188	%	0.555864	0.925671	0.852254
genors9357760	C20	6.68229	%	0.248432	0.898747	0.62108
genors9357760	C20_1	7.51502	%	0.0879758	0.826698	0.421081
genors9357760	C20_2	5.30165	%	0.153747	0.895932	0.521806
genors9357760	C20_3n3	-2.05776	%	0.655721	0.925671	0.882701
genors9357760	C20_3n6	6.08259	%	0.1181	0.826698	0.472289
genors9357760	C20_4n3	-9.9017	%	0.239972	0.898747	0.612337
genors9357760	C20_4n6	2.0577	%	0.558546	0.925671	0.852254
genors9357760	C20_5n3	-5.43778	%	0.46047	0.925671	0.784972
genors9357760	C21	2.7469	%	0.507326	0.925671	0.81992
genors9357760	C22_1	2.97717	%	0.760688	0.925671	0.911047
genors9357760	C22_4n6	4.34792	%	0.318384	0.925671	0.70018
genors9357760	C22_5n3	4.24653	%	0.518241	0.925671	0.826297
genors9357760	C22_5n6	8.15749	%	0.109486	0.826698	0.45649
genors9357760	C22_6	-0.91992	%	0.810806	0.925671	0.933302
genors9357760	C24_1	-2.9927	%	0.842063	0.925671	0.9455
genors9357760	C4	1.98323	%	0.626919	0.925671	0.870119
genors9357760	C6	-0.846673	%	0.859551	0.925671	0.949406
genors9357760	fatmass	-0.412693	%	0.82794	0.925671	0.942371
genors9357760	wc	-0.578076	%	0.266459	0.898747	0.641794
genors9357760	hip.circum	-0.525915	%	0.176183	0.895932	0.562716
genors9357760	chol	0.506697	%	0.75688	0.925671	0.911047
genors9357760	trg	-1.79339	%	0.663395	0.925671	0.889658
genors9357760	hdl	2.75754	%	0.191985	0.895932	0.577293
genors9357760	ldl	-0.264245	%	0.91262	0.946421	0.978119
genors9357760	vldl	-4.00652	%	0.304809	0.925671	0.694498
genors9357760	sbp	-1.88455	%	0.028347	0.793717	0.216883
genors9357760	dbp	-2.19679	%	0.0221906	0.793717	0.190985
genors9357760	alt	7.50178	%	0.0914682	0.826698	0.42508
genors9357760	ast	4.08382	%	0.21403	0.898747	0.596345
genors9357760	fast.ins	3.46387	%	0.638053	0.925671	0.870426
genors9357760	fast.glu	-0.30398	%	0.696981	0.925671	0.892135
genors9357760	Glu_2hr	1.9022	%	0.379783	0.925671	0.748819
genors9357760	matsuda_index	5.2136	%	0.385214	0.925671	0.749088
genors9357760	homair	5.60364	%	0.454762	0.925671	0.781186
genors9357760	dio	-3.08725	%	0.683761	0.925671	0.892135
genors9357760	hba1c	0.38674	%	0.425747	0.925671	0.756883
genors9357760	adiponectin	6.03673	%	0.0723305	0.826698	0.37574
genors9357760	height	-0.429246	%	0.381624	0.925671	0.748819
genors9357760	weight	-3.46563	%	0.0829964	0.826698	0.411309
genors7744440	C12	1.68373	%	0.727874	0.934765	0.908828
genors7744440	C14	0.118147	%	0.979278	0.993689	0.99808
genors7744440	C14_1	-6.35864	%	0.2672	0.787537	0.642198
genors7744440	C15	0.138912	%	0.966447	0.993689	0.99808
genors7744440	C15_1	-5.74885	%	0.0927841	0.436855	0.427126
genors7744440	C16	-1.32861	%	0.666601	0.934765	0.889861
genors7744440	C16_1	-1.33037	%	0.752616	0.934765	0.911047
genors7744440	C17_1	-0.0282859	%	0.993689	0.993689	0.99808
genors7744440	C18	-2.05675	%	0.419698	0.862318	0.756883
genors7744440	C18_1cis	2.91138	%	0.431159	0.862318	0.761669
genors7744440	C18_1trans	-3.58098	%	0.735944	0.934765	0.911047
genors7744440	C18_1vac	-6.28706	%	0.476145	0.880738	0.798408
genors7744440	C18_2trans	10.0686	%	0.0936119	0.436855	0.427126
genors7744440	C18_2cis	4.91945	%	0.0873784	0.436855	0.420016
genors7744440	C18_3n3	-0.93591	%	0.834612	0.934765	0.944029
genors7744440	C18_3n6	-2.69039	%	0.50724	0.880738	0.81992
genors7744440	C18_4n3	0.947339	%	0.832431	0.934765	0.943837
genors7744440	C20	5.1439	%	0.264297	0.787537	0.640922
genors7744440	C20_1	0.884862	%	0.800123	0.934765	0.927679
genors7744440	C20_2	-2.45538	%	0.401859	0.862318	0.753039
genors7744440	C20_3n3	-1.81285	%	0.63622	0.934765	0.870417
genors7744440	C20_3n6	-1.75918	%	0.567177	0.913633	0.852669
genors7744440	C20_4n3	15.2955	%	0.0431621	0.285541	0.277825
genors7744440	C20_4n6	-5.94744	%	0.0302583	0.282411	0.225929
genors7744440	C20_5n3	-11.64	%	0.0442753	0.285541	0.283277
genors7744440	C21	-2.99755	%	0.372164	0.862318	0.740362
genors7744440	C22_1	9.4572	%	0.221835	0.776421	0.5984
genors7744440	C22_4n6	-2.79942	%	0.416289	0.862318	0.75467
genors7744440	C22_5n3	-14.4683	%	0.00279343	0.156234	0.044808
genors7744440	C22_5n6	-1.16255	%	0.769696	0.934765	0.914167
genors7744440	C22_6	-0.37215	%	0.906114	0.975815	0.975239
genors7744440	C24_1	3.50599	%	0.785927	0.934765	0.922682
genors7744440	C4	-2.33928	%	0.47022	0.880738	0.792083
genors7744440	C6	-2.13563	%	0.599957	0.913633	0.864538
genors7744440	fatmass	2.04537	%	0.19517	0.776421	0.577293
genors7744440	wc	0.0961024	%	0.823568	0.934765	0.9395
genors7744440	hip.circum	-0.263315	%	0.410032	0.862318	0.754275
genors7744440	chol	-1.32333	%	0.322649	0.862318	0.703049
genors7744440	trg	1.80379	%	0.601317	0.913633	0.864538
genors7744440	hdl	-3.36529	%	0.0458906	0.285541	0.28875
genors7744440	ldl	-1.03256	%	0.60365	0.913633	0.865165
genors7744440	vldl	2.30362	%	0.490159	0.880738	0.809702
genors7744440	sbp	0.995511	%	0.165788	0.714166	0.542933
genors7744440	dbp	-0.0505736	%	0.95017	0.993689	0.993642
genors7744440	alt	0.51131	%	0.885689	0.972521	0.964443
genors7744440	ast	1.73258	%	0.519006	0.880738	0.826297
genors7744440	fast.ins	17.489	%	0.00557977	0.156234	0.0743969
genors7744440	fast.glu	0.25791	%	0.69192	0.934765	0.892135
genors7744440	Glu_2hr	4.50334	%	0.0133351	0.186691	0.136056
genors7744440	matsuda_index	-9.9133	%	0.0264914	0.282411	0.208946
genors7744440	homair	16.2167	%	0.0103363	0.186691	0.11462
genors7744440	dio	-7.58483	%	0.217379	0.776421	0.596345
genors7744440	hba1c	-0.141953	%	0.72188	0.934765	0.90768
genors7744440	adiponectin	-2.41363	%	0.369283	0.862318	0.739774
genors7744440	height	0.478159	%	0.237132	0.78114	0.611953
genors7744440	weight	1.55943	%	0.357928	0.862318	0.728872

## Sheet: Table 2
SNP	Phenotype	Het_Est	RefHomo_Est	Est unit	Het_pval	RefHomo_pval	Het_pval(fdr)	RefHomo_pval(fdr)	global_fdr_Het	global_fdr_RefHomo		Table 2: Summary statistics for all factor model comparisons for the AIR registry
rs1535	C12	0.64807	9.31304	%	0.945672	0.352744	0.977781	0.625835	0.994773	0.765878		Het: heterozygous alleles
rs1535	C14	24.7835	17.7773	%	0.0105916	0.0607341	0.177625	0.177538	0.375102	0.31271		RefHomo: reference homozygous alleles
rs1535	C14_1	2.82442	14.393	%	0.807405	0.238212	0.977781	0.485247	0.994773	0.656379		Est: estimate
rs1535	C15	12.2677	11.2118	%	0.0697545	0.0988953	0.287285	0.236489	0.546707	0.403954
rs1535	C15_1	-6.86484	-12.1863	%	0.29555	0.0576292	0.677301	0.177538	0.793304	0.309998
rs1535	C16	11.5054	3.85573	%	0.0663402	0.526517	0.287285	0.720438	0.54071	0.836086
rs1535	C16_1	14.278	15.4188	%	0.0997796	0.0791126	0.314265	0.2072	0.569485	0.353756
rs1535	C17_1	14.0133	17.4721	%	0.0549316	0.0194033	0.287285	0.0970164	0.515605	0.16806
rs1535	C18	8.85141	-1.2435	%	0.083574	0.799936	0.287285	0.804365	0.548625	0.943366
rs1535	C18_1cis	9.96884	2.00239	%	0.173406	0.77848	0.454158	0.804365	0.675405	0.939165
rs1535	C18_1trans	5.08036	28.5618	%	0.811111	0.227309	0.977781	0.480846	0.994773	0.652846
rs1535	C18_1vac	6.26421	8.57355	%	0.732647	0.644067	0.977781	0.77897	0.994773	0.885943
rs1535	C18_2trans	26.6205	27.9532	%	0.0359062	0.027393	0.262902	0.115893	0.458469	0.206385
rs1535	C18_2cis	-0.374314	-10.3692	%	0.943749	0.0406923	0.977781	0.152951	0.994773	0.258737
rs1535	C18_3n3	17.6064	18.3439	%	0.0601984	0.0526329	0.287285	0.177538	0.516165	0.298434
rs1535	C18_3n6	-6.69462	-32.4128	%	0.355502	2.14103e-07	0.752023	5.88782e-06	0.844605	1.88884e-05
rs1535	C18_4n3	5.23232	6.24507	%	0.558674	0.490218	0.931123	0.709527	0.943996	0.828306
rs1535	C20	-0.129494	3.68774	%	0.988248	0.685773	0.988248	0.785782	0.995487	0.899107
rs1535	C20_1	10.8379	18.3939	%	0.129407	0.0140857	0.355869	0.0774713	0.624182	0.138414
rs1535	C20_2	12.4323	10.2459	%	0.0382403	0.0867617	0.262902	0.216904	0.458469	0.374266
rs1535	C20_3n3	-0.866265	-5.11992	%	0.90268	0.470441	0.977781	0.699304	0.994773	0.814936
rs1535	C20_3n6	22.9338	31.6158	%	0.000352711	2.3546e-06	0.0193991	3.23758e-05	0.0821312	0.000123336
rs1535	C20_4n3	-1.78152	-6.67299	%	0.902746	0.636027	0.977781	0.77897	0.994773	0.88445
rs1535	C20_4n6	-10.222	-32.9437	%	0.029277	1.04759e-15	0.262902	5.76174e-14	0.456833	2.88087e-13
rs1535	C20_5n3	-17.9873	-41.7247	%	0.0782299	2.2367e-06	0.287285	3.23758e-05	0.546707	0.000123019
rs1535	C21	-0.655408	-16.2113	%	0.913141	0.00519449	0.977781	0.0357121	0.994773	0.0711548
rs1535	C22_1	18.4056	32.7103	%	0.222111	0.0417139	0.550792	0.152951	0.711836	0.262202
rs1535	C22_4n6	8.3162	-5.83352	%	0.230331	0.368366	0.550792	0.63313	0.722438	0.765878
rs1535	C22_5n3	-2.91203	-24.5743	%	0.763318	0.00432227	0.977781	0.0357121	0.994773	0.0669648
rs1535	C22_5n6	7.50883	-5.37124	%	0.335713	0.469713	0.738569	0.699304	0.839595	0.814936
rs1535	C22_6	-4.17306	-15.5676	%	0.475247	0.00489013	0.843181	0.0357121	0.889786	0.0691741
rs1535	C24_1	52.5585	26.1512	%	0.0812155	0.329211	0.287285	0.603554	0.546707	0.75134
rs1535	C4	0.828396	-11.148	%	0.895167	0.0613314	0.977781	0.177538	0.994773	0.313789
rs1535	C6	12.0619	8.08096	%	0.118476	0.281179	0.342957	0.538236	0.624182	0.694943
rs1535	fatmass	-2.26248	-1.38475	%	0.444366	0.644322	0.843181	0.77897	0.888263	0.885943
rs1535	wc	-0.596416	-0.891123	%	0.469503	0.283797	0.843181	0.538236	0.889786	0.694943
rs1535	hip.circum	-1.51378	-1.41275	%	0.0129182	0.0216468	0.177625	0.0992147	0.375102	0.184585
rs1535	chol	0.949968	-1.0487	%	0.712451	0.683538	0.977781	0.785782	0.994773	0.897245
rs1535	trg	15.5632	21.3466	%	0.0256886	0.00308714	0.262902	0.0339585	0.454649	0.0565975
rs1535	hdl	-2.42112	-5.15893	%	0.454693	0.10929	0.843181	0.250455	0.888263	0.427824
rs1535	ldl	0.933744	-2.93395	%	0.805687	0.434899	0.977781	0.683413	0.994773	0.802945
rs1535	vldl	13.3121	18.3558	%	0.0448497	0.00731193	0.274082	0.044684	0.482615	0.088596
rs1535	sbp	0.48599	0.340775	%	0.72204	0.804365	0.977781	0.804365	0.994773	0.944313
rs1535	dbp	0.941077	0.703865	%	0.542807	0.651503	0.931123	0.77897	0.930764	0.887166
rs1535	alt	-1.14643	-3.63055	%	0.863746	0.586188	0.977781	0.767627	0.994773	0.861157
rs1535	ast	1.08163	3.41634	%	0.83215	0.511678	0.977781	0.720438	0.994773	0.832783
rs1535	fast.ins	3.34162	9.28673	%	0.773871	0.434059	0.977781	0.683413	0.994773	0.802945
rs1535	fast.glu	-3.03826	-2.19709	%	0.0116156	0.0706156	0.177625	0.194193	0.375102	0.334815
rs1535	Glu_2hr	-0.73367	-1.15477	%	0.828352	0.735234	0.977781	0.7929	0.994773	0.927618
rs1535	matsuda_index	1.16412	3.31057	%	0.899581	0.722096	0.977781	0.7929	0.994773	0.921468
rs1535	homair	6.60774	15.2121	%	0.576254	0.211896	0.932176	0.466172	0.957522	0.631128
rs1535	dio	-1.13644	4.75933	%	0.92513	0.700708	0.977781	0.786509	0.994773	0.91126
rs1535	adiponectin	-8.02579	1.50028	%	0.10285	0.773337	0.314265	0.804365	0.571866	0.939165
rs1535	height	0.0388871	-0.481661	%	0.960003	0.537054	0.977781	0.720438	0.994773	0.836086
rs1535	weight	-2.48493	-2.73259	%	0.433589	0.392789	0.843181	0.654648	0.888263	0.788445
rs1570069	C12	-3.63084	-6.59946	%	0.784852	0.62104	0.9555	0.980253	0.994773	0.880341
rs1570069	C14	-6.16902	-5.74005	%	0.59972	0.633483	0.9555	0.980253	0.978927	0.88445
rs1570069	C14_1	-14.4858	-13.4942	%	0.240182	0.281007	0.9555	0.980253	0.731856	0.694943
rs1570069	C15	-5.05751	-7.1795	%	0.557676	0.409564	0.9555	0.980253	0.943786	0.795236
rs1570069	C15_1	1.17793	-0.747955	%	0.892914	0.93341	0.9555	0.999846	0.994773	0.978567
rs1570069	C16	-1.52819	-0.724608	%	0.850983	0.930809	0.9555	0.999846	0.994773	0.977927
rs1570069	C16_1	-12.6757	-8.72508	%	0.221339	0.420133	0.9555	0.980253	0.711836	0.802338
rs1570069	C17_1	-8.21823	-9.3255	%	0.36514	0.311098	0.9555	0.980253	0.846927	0.733301
rs1570069	C18	2.12672	0.298125	%	0.75849	0.966026	0.9555	0.999846	0.994773	0.985741
rs1570069	C18_1cis	-1.25397	-5.44554	%	0.895086	0.566714	0.9555	0.980253	0.994773	0.846991
rs1570069	C18_1trans	51.1937	20.5217	%	0.101594	0.475298	0.9555	0.980253	0.570169	0.816839
rs1570069	C18_1vac	11.6817	22.8604	%	0.645602	0.400206	0.9555	0.980253	0.994773	0.791978
rs1570069	C18_2trans	14.7347	1.56282	%	0.372189	0.921559	0.9555	0.999846	0.854389	0.976235
rs1570069	C18_2cis	-0.614416	-8.83423	%	0.923756	0.159765	0.9555	0.980253	0.994773	0.543115
rs1570069	C18_3n3	-8.96547	-2.32401	%	0.439206	0.849687	0.9555	0.999846	0.888263	0.961839
rs1570069	C18_3n6	-7.16984	-14.8275	%	0.485926	0.141262	0.9555	0.980253	0.892352	0.496448
rs1570069	C18_4n3	2.774	-3.88364	%	0.814418	0.73886	0.9555	0.999846	0.994773	0.927792
rs1570069	C20	4.22669	10.4809	%	0.729166	0.416178	0.9555	0.980253	0.994773	0.798945
rs1570069	C20_1	-1.9803	2.36781	%	0.828158	0.80368	0.9555	0.999846	0.994773	0.944313
rs1570069	C20_2	3.41127	4.3435	%	0.668259	0.59499	0.9555	0.980253	0.994773	0.863715
rs1570069	C20_3n3	-6.91949	-9.79043	%	0.402761	0.241409	0.9555	0.980253	0.884871	0.656379
rs1570069	C20_3n6	-1.43873	-0.146043	%	0.858944	0.986005	0.9555	0.999846	0.994773	0.994314
rs1570069	C20_4n3	-35.1687	-41.3502	%	0.0141226	0.00285211	0.776745	0.156866	0.375102	0.0531749
rs1570069	C20_4n6	1.08941	-4.11218	%	0.884506	0.581665	0.9555	0.980253	0.994773	0.859989
rs1570069	C20_5n3	-1.45414	7.7978	%	0.928028	0.652248	0.9555	0.980253	0.994773	0.887166
rs1570069	C21	11.3789	-0.00159919	%	0.185627	0.999846	0.9555	0.999846	0.676124	0.999846
rs1570069	C22_1	-25.6715	-13.3083	%	0.123762	0.466497	0.9555	0.980253	0.624182	0.813227
rs1570069	C22_4n6	-0.808025	-4.0186	%	0.929201	0.659443	0.9555	0.980253	0.994773	0.888226
rs1570069	C22_5n3	6.83225	4.60834	%	0.652214	0.763628	0.9555	0.999846	0.994773	0.939165
rs1570069	C22_5n6	8.73042	13.4143	%	0.408262	0.227211	0.9555	0.980253	0.884871	0.652846
rs1570069	C22_6	-4.79202	-5.07992	%	0.549689	0.534212	0.9555	0.980253	0.937196	0.836086
rs1570069	C24_1	-18.4585	-2.65167	%	0.51577	0.932334	0.9555	0.999846	0.90921	0.978567
rs1570069	C4	-4.46451	-8.36801	%	0.584674	0.305604	0.9555	0.980253	0.964264	0.729711
rs1570069	C6	13.204	6.55387	%	0.222757	0.545007	0.9555	0.980253	0.711836	0.836086
rs1570069	fatmass	-6.81553	-8.0393	%	0.0457896	0.0204625	0.9555	0.562719	0.484313	0.17585
rs1570069	wc	-0.266205	-1.22262	%	0.814474	0.290773	0.9555	0.980253	0.994773	0.707634
rs1570069	hip.circum	0.570101	0.0511085	%	0.477076	0.950291	0.9555	0.999846	0.889786	0.985741
rs1570069	chol	-0.728708	-1.64943	%	0.834417	0.642457	0.9555	0.980253	0.994773	0.885592
rs1570069	trg	-6.35001	1.06585	%	0.462663	0.907677	0.9555	0.999846	0.889786	0.975044
rs1570069	hdl	-3.35736	-4.00352	%	0.437572	0.364401	0.9555	0.980253	0.888263	0.765878
rs1570069	ldl	0.0864661	0.179914	%	0.986868	0.973308	0.986868	0.999846	0.995278	0.989548
rs1570069	vldl	-8.01809	0.0717711	%	0.327352	0.993443	0.9555	0.999846	0.83547	0.996939
rs1570069	sbp	-2.57853	-1.09188	%	0.15734	0.561424	0.9555	0.980253	0.668709	0.843275
rs1570069	dbp	1.0673	2.26293	%	0.613649	0.298716	0.9555	0.980253	0.988264	0.720586
rs1570069	alt	-1.29137	-4.88715	%	0.887674	0.595178	0.9555	0.980253	0.994773	0.863715
rs1570069	ast	-1.36983	-6.83325	%	0.83616	0.300581	0.9555	0.980253	0.994773	0.72192
rs1570069	fast.ins	-7.20113	-15.8231	%	0.631627	0.279364	0.9555	0.980253	0.993976	0.694943
rs1570069	fast.glu	-1.76155	0.400928	%	0.282664	0.813313	0.9555	0.999846	0.7832	0.948011
rs1570069	Glu_2hr	3.25782	5.32101	%	0.485646	0.270609	0.9555	0.980253	0.892352	0.692694
rs1570069	matsuda_index	13.9592	18.9402	%	0.295686	0.175001	0.9555	0.980253	0.793304	0.57213
rs1570069	homair	-3.14734	-7.06754	%	0.843663	0.65764	0.9555	0.980253	0.994773	0.887612
rs1570069	dio	-19.6877	-25.6826	%	0.175365	0.0722672	0.9555	0.980253	0.675405	0.337446
rs1570069	adiponectin	0.541758	-5.33362	%	0.938128	0.441904	0.9555	0.980253	0.994773	0.804209
rs1570069	height	0.237442	-0.271309	%	0.820112	0.799197	0.9555	0.999846	0.994773	0.943366
rs1570069	weight	6.86296	1.2831	%	0.123915	0.7729	0.9555	0.999846	0.624182	0.939165
rs174455	C12	12.327	23.2047	%	0.28	0.0478228	0.57037	0.154721	0.7832	0.28163
rs174455	C14	31.9231	37.9839	%	0.00414415	0.000677334	0.113037	0.00931334	0.295055	0.0181724
rs174455	C14_1	23.189	24.3424	%	0.139091	0.110585	0.390415	0.276462	0.648307	0.431359
rs174455	C15	19.1686	24.5947	%	0.0138488	0.00164039	0.124493	0.0128888	0.375102	0.0360886
rs174455	C15_1	-2.94064	-1.93435	%	0.692836	0.792858	0.911623	0.872144	0.994773	0.942454
rs174455	C16	17.2535	19.1257	%	0.0158446	0.00681486	0.124493	0.0288321	0.380923	0.0861648
rs174455	C16_1	23.3812	29.4567	%	0.0200787	0.003568	0.13415	0.0213753	0.402449	0.0622984
rs174455	C17_1	17.9032	25.9433	%	0.0319219	0.00215341	0.159609	0.0148047	0.458469	0.0446933
rs174455	C18	11.4506	10.882	%	0.0486349	0.0552641	0.210391	0.168863	0.501866	0.30548
rs174455	C18_1cis	12.7404	14.8937	%	0.124515	0.0695576	0.380461	0.201351	0.624182	0.331227
rs174455	C18_1trans	-1.0247	23.4176	%	0.960724	0.309371	0.977829	0.586738	0.994773	0.731845
rs174455	C18_1vac	-0.582009	3.96289	%	0.977829	0.850994	0.977829	0.917739	0.994773	0.961839
rs174455	C18_2trans	21.1757	21.7809	%	0.142018	0.121148	0.390415	0.27763	0.650083	0.456378
rs174455	C18_2cis	4.13907	-3.49842	%	0.501465	0.546853	0.745422	0.699464	0.898783	0.836086
rs174455	C18_3n3	19.5128	36.2548	%	0.0652336	0.00109937	0.23919	0.0100775	0.539526	0.0262892
rs174455	C18_3n6	2.29453	-11.9239	%	0.796144	0.14025	0.911623	0.308549	0.994773	0.49447
rs174455	C18_4n3	12.7259	18.3351	%	0.231617	0.0881381	0.530789	0.230838	0.722653	0.377245
rs174455	C20	1.27099	7.0019	%	0.905517	0.51626	0.939688	0.699464	0.994773	0.832783
rs174455	C20_1	15.4701	27.0468	%	0.0535542	0.00102595	0.210391	0.0100775	0.515605	0.0256487
rs174455	C20_2	15.4731	19.4503	%	0.0219518	0.00388642	0.13415	0.0213753	0.402449	0.0635274
rs174455	C20_3n3	8.21324	6.35253	%	0.346305	0.456591	0.603543	0.665278	0.844605	0.807476
rs174455	C20_3n6	22.2456	32.3341	%	0.00185559	9.50207e-06	0.102057	0.000522614	0.228661	0.000387121
rs174455	C20_4n3	13.097	2.46269	%	0.481529	0.885939	0.735669	0.919371	0.890907	0.965841
rs174455	C20_4n6	-1.60994	-14.5857	%	0.787263	0.00749639	0.911623	0.0294501	0.994773	0.0896308
rs174455	C20_5n3	-19.3561	-24.4436	%	0.100873	0.0298226	0.346753	0.10935	0.569485	0.214812
rs174455	C21	11.7101	2.08202	%	0.119494	0.772195	0.380461	0.866749	0.624182	0.939165
rs174455	C22_1	5.24697	12.5436	%	0.758301	0.459647	0.911623	0.665278	0.994773	0.808979
rs174455	C22_4n6	11.7121	6.52864	%	0.149068	0.402486	0.390415	0.665278	0.657182	0.792012
rs174455	C22_5n3	-8.49349	-6.54172	%	0.452681	0.562694	0.717483	0.703368	0.888263	0.843275
rs174455	C22_5n6	18.2147	19.2169	%	0.0533273	0.0416808	0.210391	0.143278	0.515605	0.262202
rs174455	C22_6	1.62585	0.622176	%	0.812173	0.92573	0.911623	0.942873	0.994773	0.976235
rs174455	C24_1	8.04327	18.8303	%	0.767095	0.495808	0.911623	0.699217	0.994773	0.829007
rs174455	C4	-3.23794	-10.7125	%	0.651745	0.115879	0.89615	0.277103	0.994773	0.444625
rs174455	C6	2.4499	4.57865	%	0.779091	0.604721	0.911623	0.723036	0.994773	0.871062
rs174455	fatmass	-2.46284	-2.58845	%	0.45658	0.426024	0.717483	0.665278	0.888263	0.802945
rs174455	wc	-0.326632	-0.308887	%	0.724831	0.735348	0.911623	0.842587	0.994773	0.927618
rs174455	hip.circum	-0.132606	-0.522649	%	0.848336	0.443112	0.914872	0.665278	0.994773	0.804209
rs174455	chol	2.77043	3.77946	%	0.33934	0.187242	0.603543	0.396088	0.840242	0.595277
rs174455	trg	19.56	33.0312	%	0.013253	5.69685e-05	0.124493	0.00156663	0.375102	0.00185665
rs174455	hdl	-3.79175	-6.06689	%	0.294142	0.0843881	0.577779	0.230838	0.793029	0.371308
rs174455	ldl	2.07049	3.6427	%	0.627982	0.390445	0.885616	0.665278	0.993271	0.785172
rs174455	vldl	16.4056	29.9082	%	0.028136	0.000119797	0.154748	0.00219628	0.454649	0.00356153
rs174455	sbp	1.43655	1.18493	%	0.351152	0.43406	0.603543	0.665278	0.844605	0.802945
rs174455	dbp	1.89233	1.04893	%	0.277899	0.539462	0.57037	0.699464	0.781814	0.836086
rs174455	alt	-7.18989	-0.276982	%	0.322264	0.970215	0.603543	0.970215	0.826317	0.988181
rs174455	ast	-7.07924	-4.77288	%	0.194863	0.381072	0.465976	0.665278	0.689845	0.771968
rs174455	fast.ins	43.667	43.2698	%	0.00616564	0.00579757	0.113037	0.0265722	0.33911	0.0768353
rs174455	fast.glu	-1.91866	-0.723301	%	0.168922	0.599552	0.422305	0.723036	0.675405	0.867773
rs174455	Glu_2hr	-0.818407	-0.59988	%	0.829808	0.872916	0.912789	0.919371	0.994773	0.961839
rs174455	matsuda_index	-5.57065	-6.77159	%	0.604782	0.52224	0.875342	0.699464	0.981209	0.836086
rs174455	homair	39.9859	44.9635	%	0.012764	0.00523958	0.124493	0.0261979	0.375102	0.0711548
rs174455	dio	-10.6931	-11.2248	%	0.42792	0.397879	0.7132	0.665278	0.888263	0.79144
rs174455	adiponectin	-1.53253	-2.18839	%	0.790688	0.69882	0.911623	0.817768	0.994773	0.910837
rs174455	height	-0.134431	-1.00343	%	0.877059	0.238667	0.927659	0.486174	0.994773	0.656379
rs174455	weight	-3.89802	-3.99742	%	0.270683	0.250866	0.57037	0.492772	0.769382	0.669787
rs174537	C12	1.16721	7.60446	%	0.901486	0.437505	0.956623	0.695121	0.994773	0.802945
rs174537	C14	21.863	15.7402	%	0.0218567	0.0913292	0.30053	0.239196	0.402449	0.380538
rs174537	C14_1	-1.50768	14.1852	%	0.892496	0.239103	0.956623	0.487061	0.994773	0.656379
rs174537	C15	9.9377	10.2643	%	0.136284	0.126708	0.416423	0.302997	0.640651	0.46615
rs174537	C15_1	-6.87012	-11.1899	%	0.288276	0.0783337	0.660633	0.226755	0.791137	0.351702
rs174537	C16	10.8715	3.24574	%	0.0801977	0.589631	0.378657	0.72066	0.546707	0.861157
rs174537	C16_1	13.138	14.7139	%	0.125036	0.0892868	0.416423	0.239196	0.624182	0.377773
rs174537	C17_1	12.7889	16.6129	%	0.0765759	0.0244301	0.378657	0.111971	0.546707	0.191835
rs174537	C18	8.39435	-1.60685	%	0.098249	0.740684	0.385978	0.798777	0.569485	0.927964
rs174537	C18_1cis	8.712	0.632029	%	0.228857	0.928139	0.547267	0.928139	0.721327	0.976845
rs174537	C18_1trans	7.33717	25.7758	%	0.73599	0.275296	0.956623	0.54076	0.994773	0.692694
rs174537	C18_1vac	7.23026	11.1052	%	0.696472	0.554816	0.956623	0.695121	0.994773	0.84179
rs174537	C18_2trans	23.3977	24.2901	%	0.0590935	0.0483559	0.378657	0.177305	0.516165	0.282726
rs174537	C18_2cis	-0.47783	-10.4705	%	0.927845	0.0370912	0.956623	0.156924	0.994773	0.242859
rs174537	C18_3n3	15.3668	17.6773	%	0.0946654	0.0580059	0.385978	0.190848	0.569485	0.309998
rs174537	C18_3n6	-6.56026	-31.7478	%	0.362325	3.26006e-07	0.797115	8.96516e-06	0.846194	2.4018e-05
rs174537	C18_4n3	3.99929	5.46835	%	0.651912	0.541263	0.956623	0.695121	0.994773	0.836086
rs174537	C20	-2.43911	4.01508	%	0.776126	0.655263	0.956623	0.766797	0.994773	0.887166
rs174537	C20_1	9.4864	17.7034	%	0.177637	0.016381	0.498244	0.0881574	0.675405	0.15401
rs174537	C20_2	11.7622	9.85175	%	0.0484513	0.096739	0.378657	0.241847	0.501866	0.397063
rs174537	C20_3n3	-1.21175	-4.27202	%	0.863927	0.547488	0.956623	0.695121	0.994773	0.836086
rs174537	C20_3n6	22.6407	31.5973	%	0.000373323	1.85697e-06	0.0205328	3.40444e-05	0.0821312	0.000107509
rs174537	C20_4n3	-9.69611	-9.23445	%	0.479675	0.496651	0.851037	0.695121	0.889786	0.829007
rs174537	C20_4n6	-10.1389	-32.9232	%	0.0294865	5.50834e-16	0.324351	3.02959e-14	0.456833	2.01972e-13
rs174537	C20_5n3	-13.6855	-38.3053	%	0.190239	2.05852e-05	0.498244	0.000283046	0.683864	0.000754789
rs174537	C21	-1.84789	-17.2033	%	0.753895	0.00243256	0.956623	0.0267582	0.994773	0.0472894
rs174537	C22_1	20.1355	29.6502	%	0.184815	0.0624594	0.498244	0.190848	0.675405	0.314297
rs174537	C22_4n6	8.41368	-5.89104	%	0.22481	0.361105	0.547267	0.62065	0.711836	0.765878
rs174537	C22_5n3	-3.63398	-24.1567	%	0.705643	0.00483326	0.956623	0.0379756	0.994773	0.0691741
rs174537	C22_5n6	6.70504	-5.40479	%	0.387817	0.463085	0.820381	0.695121	0.870609	0.812429
rs174537	C22_6	-4.3345	-15.8047	%	0.455022	0.00386576	0.851037	0.0354361	0.888263	0.0635274
rs174537	C24_1	43.649	17.4796	%	0.130463	0.494758	0.416423	0.695121	0.624182	0.829007
rs174537	C4	0.282903	-11.138	%	0.963861	0.0594084	0.963861	0.190848	0.994773	0.312676
rs174537	C6	11.7262	8.81166	%	0.129014	0.237544	0.416423	0.487061	0.624182	0.656379
rs174537	fatmass	-2.34908	-1.26458	%	0.424069	0.670632	0.851037	0.768432	0.888263	0.892275
rs174537	wc	-0.508082	-0.792766	%	0.535494	0.336214	0.920381	0.616393	0.927628	0.75134
rs174537	hip.circum	-1.66247	-1.39283	%	0.00429171	0.0176315	0.118022	0.0881574	0.295055	0.161622
rs174537	chol	0.576859	-1.58751	%	0.820601	0.530118	0.956623	0.695121	0.994773	0.836086
rs174537	trg	14.0991	19.4809	%	0.0408204	0.00603537	0.374187	0.0414932	0.462912	0.0788715
rs174537	hdl	-1.29359	-4.46254	%	0.690028	0.164441	0.956623	0.376844	0.994773	0.551053
rs174537	ldl	0.557048	-3.67733	%	0.882538	0.322408	0.956623	0.611463	0.994773	0.748165
rs174537	vldl	11.8557	16.5591	%	0.0705713	0.013892	0.378657	0.0848953	0.546707	0.138414
rs174537	sbp	0.597748	0.224621	%	0.659885	0.868936	0.956623	0.885028	0.994773	0.961839
rs174537	dbp	1.10091	0.597679	%	0.474659	0.698861	0.851037	0.782568	0.889786	0.910837
rs174537	alt	-1.18099	-4.72089	%	0.858567	0.471636	0.956623	0.695121	0.994773	0.815394
rs174537	ast	1.79268	3.0358	%	0.725005	0.556097	0.956623	0.695121	0.994773	0.842571
rs174537	fast.ins	2.71079	9.421	%	0.816953	0.429129	0.956623	0.695121	0.994773	0.802945
rs174537	fast.glu	-3.06917	-2.42883	%	0.010819	0.0448501	0.198348	0.176197	0.375102	0.266918
rs174537	Glu_2hr	-0.545534	-1.00348	%	0.870631	0.766114	0.956623	0.810313	0.994773	0.939165
rs174537	matsuda_index	1.04424	4.46892	%	0.910794	0.633927	0.956623	0.757957	0.994773	0.88445
rs174537	homair	5.97199	14.3652	%	0.61627	0.237905	0.956623	0.487061	0.988264	0.656379
rs174537	dio	0.933857	4.54734	%	0.93923	0.711425	0.956623	0.782568	0.994773	0.91743
rs174537	adiponectin	-8.45555	0.85286	%	0.0826162	0.868155	0.378657	0.885028	0.548625	0.961839
rs174537	height	-0.128515	-0.562542	%	0.867114	0.465515	0.956623	0.695121	0.994773	0.812804
rs174537	weight	-2.29781	-2.92935	%	0.466866	0.354859	0.851037	0.62065	0.889786	0.765878
rs174538	C12	-0.884759	7.55623	%	0.923161	0.440304	0.995293	0.645545	0.994773	0.804209
rs174538	C14	15.8405	14.0187	%	0.0844346	0.132118	0.46439	0.302771	0.548625	0.474935
rs174538	C14_1	-3.59806	14.9292	%	0.736846	0.2126	0.97482	0.438112	0.994773	0.631128
rs174538	C15	6.1895	9.513	%	0.337652	0.156902	0.773786	0.345185	0.840242	0.539335
rs174538	C15_1	-3.73976	-11.2541	%	0.557692	0.0712317	0.958533	0.206197	0.943786	0.33485
rs174538	C16	8.69172	4.08126	%	0.153151	0.502474	0.575166	0.690902	0.665872	0.832783
rs174538	C16_1	11.9375	15.1545	%	0.156863	0.083161	0.575166	0.228693	0.668709	0.367378
rs174538	C17_1	8.71537	15.3814	%	0.215321	0.0384613	0.65155	0.157611	0.704021	0.248867
rs174538	C18	5.71604	-1.40182	%	0.248774	0.774548	0.65155	0.895705	0.738793	0.939165
rs174538	C18_1cis	6.8214	0.888724	%	0.335508	0.89976	0.773786	0.933714	0.839595	0.971282
rs174538	C18_1trans	9.74814	39.0739	%	0.652952	0.122618	0.97482	0.293218	0.994773	0.459909
rs174538	C18_1vac	-0.716876	13.2215	%	0.967089	0.481607	0.995293	0.67919	0.994773	0.820075
rs174538	C18_2trans	21.2157	22.2785	%	0.0786006	0.0667954	0.46439	0.206197	0.546707	0.323678
rs174538	C18_2cis	-0.382518	-11.2628	%	0.94158	0.0252951	0.995293	0.115936	0.994773	0.194578
rs174538	C18_3n3	16.1167	19.0747	%	0.0765618	0.0429849	0.46439	0.157611	0.546707	0.264305
rs174538	C18_3n6	-9.06456	-33.0447	%	0.195529	9.04514e-08	0.65155	2.48741e-06	0.689845	1.10552e-05
rs174538	C18_4n3	1.09041	4.54492	%	0.898958	0.607967	0.995293	0.759959	0.994773	0.871062
rs174538	C20	-1.97615	5.24154	%	0.812941	0.557099	0.985513	0.718814	0.994773	0.842929
rs174538	C20_1	8.12592	18.802	%	0.236248	0.0109188	0.65155	0.063683	0.729979	0.11878
rs174538	C20_2	8.83395	9.33547	%	0.127472	0.116007	0.539304	0.291935	0.624182	0.444625
rs174538	C20_3n3	2.12568	-0.972643	%	0.744408	0.883807	0.97482	0.933714	0.994773	0.964752
rs174538	C20_3n6	18.319	29.2844	%	0.00301138	9.40127e-06	0.0633403	0.000172357	0.291336	0.000387121
rs174538	C20_4n3	-10.5005	-10.2874	%	0.434475	0.446013	0.853432	0.645545	0.888263	0.804209
rs174538	C20_4n6	-12.4898	-32.4416	%	0.00678612	7.04622e-15	0.0933092	3.87542e-13	0.345446	1.29181e-12
rs174538	C20_5n3	-10.6704	-36.7194	%	0.308363	5.73874e-05	0.770907	0.000789076	0.807301	0.00185665
rs174538	C21	-6.55336	-18.7129	%	0.247979	0.000956139	0.65155	0.0105175	0.738793	0.0244594
rs174538	C22_1	17.3526	28.5902	%	0.238029	0.071099	0.65155	0.206197	0.731373	0.33485
rs174538	C22_4n6	4.39593	-5.66316	%	0.511988	0.380995	0.91765	0.634991	0.905446	0.771968
rs174538	C22_5n3	-8.32076	-23.1971	%	0.368146	0.00730417	0.809921	0.0573899	0.850757	0.088596
rs174538	C22_5n6	3.33921	-4.46155	%	0.658175	0.548017	0.97482	0.718814	0.994773	0.836086
rs174538	C22_6	-4.31427	-13.9267	%	0.453943	0.0127437	0.860926	0.0637187	0.888263	0.132246
rs174538	C24_1	47.1629	21.1911	%	0.0965244	0.4155	0.472638	0.645545	0.569485	0.798945
rs174538	C4	0.677244	-11.0472	%	0.91207	0.0604828	0.995293	0.206197	0.994773	0.31271
rs174538	C6	13.1007	8.73474	%	0.0830793	0.240299	0.46439	0.472016	0.548625	0.656379
rs174538	fatmass	-2.4001	-0.294089	%	0.407501	0.921911	0.830095	0.938983	0.884871	0.976235
rs174538	wc	-0.32566	-0.926203	%	0.687461	0.262636	0.97482	0.490141	0.994773	0.687179
rs174538	hip.circum	-1.73685	-1.53796	%	0.00345492	0.0115787	0.0633403	0.063683	0.291336	0.121301
rs174538	chol	-0.0149041	-1.48722	%	0.995293	0.561982	0.995293	0.718814	0.998192	0.843275
rs174538	trg	14.0489	20.9888	%	0.0386335	0.00339997	0.424969	0.0311664	0.458469	0.0603221
rs174538	hdl	-2.70752	-5.01566	%	0.391806	0.116774	0.828821	0.291935	0.875989	0.446011
rs174538	ldl	-0.678014	-4.13601	%	0.854759	0.26735	0.995293	0.490141	0.994773	0.688722
rs174538	vldl	11.8599	17.6853	%	0.0663598	0.00918177	0.46439	0.0631247	0.54071	0.100999
rs174538	sbp	0.36376	0.465861	%	0.785582	0.733162	0.981977	0.88205	0.994773	0.927618
rs174538	dbp	0.66295	0.348004	%	0.660799	0.82167	0.97482	0.90703	0.994773	0.954421
rs174538	alt	-1.87668	-2.22857	%	0.772689	0.737715	0.981977	0.88205	0.994773	0.927792
rs174538	ast	1.81267	4.64049	%	0.717412	0.371747	0.97482	0.634991	0.994773	0.76999
rs174538	fast.ins	2.51677	9.2527	%	0.824247	0.430669	0.985513	0.645545	0.994773	0.802945
rs174538	fast.glu	-3.91743	-2.42566	%	0.000756134	0.0423601	0.0415874	0.157611	0.138625	0.264305
rs174538	Glu_2hr	-1.10594	-0.75107	%	0.736875	0.824573	0.97482	0.90703	0.994773	0.954987
rs174538	matsuda_index	0.218781	1.45434	%	0.980602	0.87356	0.995293	0.933714	0.994773	0.961839
rs174538	homair	5.22725	14.896	%	0.64916	0.215073	0.97482	0.438112	0.994773	0.632568
rs174538	dio	-4.83593	3.41215	%	0.680782	0.781706	0.97482	0.895705	0.994773	0.939165
rs174538	adiponectin	-7.87819	-0.244896	%	0.103121	0.962022	0.472638	0.962022	0.571866	0.985741
rs174538	height	-0.0338609	-0.635171	%	0.964454	0.412684	0.995293	0.645545	0.994773	0.795236
rs174538	weight	-2.028	-3.06423	%	0.517221	0.336499	0.91765	0.597014	0.910309	0.75134
rs174546	C12	0.2554	7.45631	%	0.978235	0.44637	0.978235	0.7002	0.994773	0.804209
rs174546	C14	22.015	15.7785	%	0.0204383	0.0899552	0.281026	0.235597	0.402449	0.378678
rs174546	C14_1	-1.7151	14.1264	%	0.876819	0.238732	0.959571	0.486305	0.994773	0.656379
rs174546	C15	10.1683	10.3117	%	0.126141	0.124406	0.398637	0.297493	0.624182	0.460764
rs174546	C15_1	-6.81583	-11.1821	%	0.290107	0.0779481	0.664828	0.225639	0.792139	0.351405
rs174546	C16	10.7896	3.23446	%	0.0808854	0.590084	0.370889	0.721214	0.546707	0.861157
rs174546	C16_1	13.0427	14.7247	%	0.126871	0.0892917	0.398637	0.235597	0.624182	0.377773
rs174546	C17_1	12.513	16.5692	%	0.081509	0.0245898	0.370889	0.112703	0.546707	0.191835
rs174546	C18	8.431	-1.6063	%	0.0950968	0.740156	0.373594	0.791845	0.569485	0.927964
rs174546	C18_1cis	9.06802	0.665221	%	0.20908	0.924259	0.522701	0.924259	0.704021	0.976235
rs174546	C18_1trans	6.76136	25.7653	%	0.754336	0.274283	0.959571	0.538771	0.994773	0.692694
rs174546	C18_1vac	6.50466	10.9123	%	0.723145	0.56016	0.959571	0.7002	0.994773	0.843275
rs174546	C18_2trans	24.0627	24.3736	%	0.0525119	0.0478771	0.361019	0.17555	0.515605	0.28163
rs174546	C18_2cis	-0.344015	-10.4508	%	0.947717	0.0367814	0.965267	0.155614	0.994773	0.242859
rs174546	C18_3n3	16.4675	17.8231	%	0.0745842	0.0566943	0.370889	0.190848	0.546707	0.309998
rs174546	C18_3n6	-6.85147	-31.7736	%	0.339916	3.27518e-07	0.735474	9.00674e-06	0.840242	2.4018e-05
rs174546	C18_4n3	4.62594	5.62636	%	0.60169	0.529679	0.959571	0.7002	0.978927	0.836086
rs174546	C20	-1.47098	4.13552	%	0.864793	0.647396	0.959571	0.757591	0.994773	0.887166
rs174546	C20_1	9.88195	17.7634	%	0.160114	0.0161203	0.463488	0.0886617	0.671185	0.152865
rs174546	C20_2	11.6414	9.83073	%	0.0492741	0.0962803	0.361019	0.240701	0.501866	0.39666
rs174546	C20_3n3	-1.24221	-4.27643	%	0.859794	0.545815	0.959571	0.7002	0.994773	0.836086
rs174546	C20_3n6	22.5732	31.5899	%	0.000369586	1.834e-06	0.0203272	3.36233e-05	0.0821312	0.000107509
rs174546	C20_4n3	-6.5723	-8.52102	%	0.640312	0.536909	0.959571	0.7002	0.994773	0.836086
rs174546	C20_4n6	-10.1895	-32.9249	%	0.0278808	4.76696e-16	0.306689	2.62183e-14	0.454649	2.01972e-13
rs174546	C20_5n3	-14.0357	-38.3339	%	0.176455	1.93349e-05	0.48404	0.000265855	0.675405	0.000733393
rs174546	C21	-1.52587	-17.1636	%	0.795201	0.00243714	0.959571	0.0268086	0.994773	0.0472894
rs174546	C22_1	20.1355	29.6502	%	0.184815	0.0624594	0.48404	0.190848	0.675405	0.314297
rs174546	C22_4n6	8.41426	-5.89331	%	0.221984	0.359367	0.530832	0.617663	0.711836	0.765878
rs174546	C22_5n3	-3.13485	-24.0755	%	0.743951	0.00490507	0.959571	0.0385399	0.994773	0.0691741
rs174546	C22_5n6	7.28024	-5.2909	%	0.347679	0.472188	0.735474	0.7002	0.844605	0.815394
rs174546	C22_6	-4.29583	-15.8016	%	0.456947	0.00379675	0.871658	0.0348036	0.888263	0.0635274
rs174546	C24_1	43.649	17.4796	%	0.130463	0.494758	0.398637	0.7002	0.624182	0.829007
rs174546	C4	0.846016	-11.0768	%	0.892503	0.0617895	0.959571	0.190848	0.994773	0.314297
rs174546	C6	11.7262	8.81166	%	0.129014	0.237544	0.398637	0.486305	0.624182	0.656379
rs174546	fatmass	-2.21521	-1.24669	%	0.449197	0.674465	0.871658	0.772825	0.888263	0.894948
rs174546	wc	-0.483503	-0.790759	%	0.553738	0.33659	0.959571	0.617081	0.939987	0.75134
rs174546	hip.circum	-1.51195	-1.37098	%	0.012144	0.0243677	0.222641	0.112703	0.375102	0.191835
rs174546	chol	0.850059	-1.54067	%	0.739193	0.54449	0.959571	0.7002	0.994773	0.836086
rs174546	trg	13.7337	19.4082	%	0.0451903	0.00616632	0.361019	0.0423934	0.482615	0.0788715
rs174546	hdl	-1.15696	-4.44088	%	0.719975	0.165248	0.959571	0.378694	0.994773	0.551053
rs174546	ldl	0.591226	-3.66871	%	0.874883	0.322401	0.959571	0.611451	0.994773	0.748165
rs174546	vldl	11.5788	16.4962	%	0.0759004	0.0141423	0.370889	0.086425	0.546707	0.138414
rs174546	sbp	0.454796	0.198548	%	0.736641	0.883908	0.959571	0.900276	0.994773	0.964752
rs174546	dbp	1.03347	0.586445	%	0.499485	0.703327	0.915722	0.789449	0.898783	0.91126
rs174546	alt	-1.07857	-4.70482	%	0.870366	0.472949	0.959571	0.7002	0.994773	0.815429
rs174546	ast	1.88412	3.05257	%	0.710102	0.552716	0.959571	0.7002	0.994773	0.840923
rs174546	fast.ins	3.06428	9.50399	%	0.79218	0.423119	0.959571	0.7002	0.994773	0.802945
rs174546	fast.glu	-3.17113	-2.44471	%	0.00819745	0.0432828	0.222641	0.17004	0.364023	0.264305
rs174546	Glu_2hr	-0.956513	-1.08265	%	0.774632	0.748654	0.959571	0.791845	0.994773	0.932944
rs174546	matsuda_index	0.932011	4.44303	%	0.919662	0.63441	0.959571	0.757591	0.994773	0.88445
rs174546	homair	6.1631	14.4096	%	0.602341	0.234518	0.959571	0.486305	0.978927	0.656379
rs174546	dio	-1.14381	4.19054	%	0.924678	0.733241	0.959571	0.791845	0.994773	0.927618
rs174546	adiponectin	-8.30172	0.862945	%	0.0876646	0.866557	0.370889	0.899258	0.556578	0.961839
rs174546	height	-0.0860038	-0.558316	%	0.910684	0.469174	0.959571	0.7002	0.994773	0.814936
rs174546	weight	-2.3249	-2.94316	%	0.459602	0.351727	0.871658	0.617663	0.889786	0.765878
rs174547	C12	2.29357	11.3398	%	0.813413	0.274997	0.982059	0.521857	0.994773	0.692694
rs174547	C14	19.9387	12.2527	%	0.0397594	0.19949	0.312395	0.477042	0.458469	0.624281
rs174547	C14_1	0.0262651	13.4773	%	0.998192	0.283197	0.998192	0.521857	0.998192	0.694943
rs174547	C15	8.42448	7.94005	%	0.2123	0.248748	0.591437	0.521857	0.704021	0.665748
rs174547	C15_1	-4.93018	-11.0288	%	0.454885	0.0905385	0.855188	0.276645	0.888263	0.378678
rs174547	C16	10.1816	0.447483	%	0.109028	0.94226	0.461273	0.962052	0.593717	0.9825
rs174547	C16_1	12.1686	12.327	%	0.166315	0.169069	0.538078	0.422673	0.675405	0.556815
rs174547	C17_1	10.5853	13.0154	%	0.148814	0.0853371	0.534079	0.276645	0.657182	0.372935
rs174547	C18	7.94405	-4.49292	%	0.127852	0.369014	0.502274	0.596934	0.624182	0.765878
rs174547	C18_1cis	8.28044	-1.30464	%	0.273564	0.859367	0.683909	0.945303	0.775567	0.961839
rs174547	C18_1trans	8.92401	37.0452	%	0.700031	0.161178	0.982059	0.422133	0.994773	0.543853
rs174547	C18_1vac	4.49193	1.00624	%	0.810172	0.957193	0.982059	0.962052	0.994773	0.985741
rs174547	C18_2trans	27.3591	24.7468	%	0.0365841	0.0564471	0.312395	0.232854	0.458469	0.309998
rs174547	C18_2cis	-0.419475	-9.4126	%	0.935307	0.0607706	0.982059	0.232854	0.994773	0.31271
rs174547	C18_3n3	17.5686	15.2128	%	0.0724332	0.122921	0.398383	0.355824	0.546707	0.459909
rs174547	C18_3n6	-7.67899	-33.359	%	0.298905	2.23226e-07	0.714774	6.13873e-06	0.796764	1.88884e-05
rs174547	C18_4n3	3.03371	4.4192	%	0.736589	0.635785	0.982059	0.813214	0.994773	0.88445
rs174547	C20	0.80843	4.01812	%	0.928358	0.670828	0.982059	0.819901	0.994773	0.892275
rs174547	C20_1	7.97932	14.2285	%	0.269924	0.0625738	0.683909	0.232854	0.769382	0.314297
rs174547	C20_2	10.0155	6.50905	%	0.0989299	0.284649	0.461273	0.521857	0.569485	0.694943
rs174547	C20_3n3	5.08579	1.42353	%	0.466466	0.84251	0.855188	0.945303	0.889786	0.961839
rs174547	C20_3n6	20.4044	27.6876	%	0.00158762	4.50164e-05	0.0873191	0.0008253	0.228661	0.00154744
rs174547	C20_4n3	-9.96436	-12.9732	%	0.492913	0.368658	0.874523	0.596934	0.896205	0.765878
rs174547	C20_4n6	-12.0546	-34.6962	%	0.0105489	8.34438e-17	0.215227	4.58941e-15	0.375102	9.17882e-14
rs174547	C20_5n3	-13.6731	-37.8768	%	0.212582	8.64727e-05	0.591437	0.001189	0.704021	0.00264222
rs174547	C21	-4.75256	-20.0932	%	0.421637	0.000492907	0.855188	0.00542197	0.888263	0.0135549
rs174547	C22_1	22.846	31.2296	%	0.155368	0.0635058	0.534079	0.232854	0.668709	0.316092
rs174547	C22_4n6	6.79954	-9.34311	%	0.333195	0.158192	0.763572	0.422133	0.839595	0.540406
rs174547	C22_5n3	-6.19623	-28.6658	%	0.537779	0.00139306	0.924308	0.0127697	0.930122	0.0326036
rs174547	C22_5n6	5.88895	-9.14093	%	0.460727	0.23227	0.855188	0.521857	0.889786	0.656379
rs174547	C22_6	-4.68985	-16.5342	%	0.434841	0.00392715	0.855188	0.0308562	0.888263	0.0635274
rs174547	C24_1	48.3495	20.9035	%	0.107182	0.433184	0.461273	0.661809	0.58657	0.802945
rs174547	C4	0.445192	-10.9555	%	0.946348	0.0861587	0.982059	0.276645	0.994773	0.373128
rs174547	C6	9.79404	4.65377	%	0.215068	0.545005	0.591437	0.731104	0.704021	0.836086
rs174547	fatmass	-1.48836	-0.405506	%	0.598853	0.889064	0.982059	0.948452	0.978927	0.966884
rs174547	wc	-0.375536	-0.496716	%	0.659298	0.568056	0.982059	0.743883	0.994773	0.847845
rs174547	hip.circum	-1.45187	-1.41337	%	0.02184	0.0289804	0.300301	0.168621	0.402449	0.213949
rs174547	chol	0.283725	-1.7914	%	0.914919	0.504005	0.982059	0.727453	0.994773	0.832783
rs174547	trg	14.546	16.3238	%	0.0388971	0.0242666	0.312395	0.166833	0.458469	0.191835
rs174547	hdl	-1.20464	-3.11288	%	0.717719	0.355531	0.982059	0.596934	0.994773	0.765878
rs174547	ldl	-0.559671	-4.09276	%	0.887118	0.300096	0.982059	0.532428	0.994773	0.72192
rs174547	vldl	12.2455	15.1313	%	0.07086	0.0306583	0.398383	0.168621	0.546707	0.21618
rs174547	sbp	0.55471	0.0680588	%	0.693333	0.962052	0.982059	0.962052	0.994773	0.985741
rs174547	dbp	1.17509	0.450458	%	0.464683	0.782922	0.855188	0.916186	0.889786	0.939165
rs174547	alt	-2.43002	-7.65178	%	0.722526	0.261406	0.982059	0.521857	0.994773	0.686489
rs174547	ast	0.803587	1.48572	%	0.877174	0.78028	0.982059	0.916186	0.994773	0.939165
rs174547	fast.ins	0.380926	7.73435	%	0.973784	0.51583	0.991817	0.727453	0.994773	0.832783
rs174547	fast.glu	-3.1619	-2.4735	%	0.0117396	0.0533188	0.215227	0.232854	0.375102	0.300773
rs174547	Glu_2hr	-1.54039	-2.75322	%	0.653282	0.429897	0.982059	0.661809	0.994773	0.802945
rs174547	matsuda_index	-1.40008	1.97314	%	0.88055	0.834605	0.982059	0.945303	0.994773	0.961325
rs174547	homair	4.89539	13.2297	%	0.680154	0.279882	0.982059	0.521857	0.994773	0.694943
rs174547	dio	2.07583	8.3274	%	0.872794	0.530754	0.982059	0.729787	0.994773	0.836086
rs174547	adiponectin	-9.2961	0.681257	%	0.0570815	0.896718	0.392435	0.948452	0.516165	0.970856
rs174547	height	0.226734	-0.362401	%	0.776438	0.655696	0.982059	0.819621	0.994773	0.887166
rs174547	weight	-0.923525	-2.21379	%	0.777722	0.504693	0.982059	0.727453	0.994773	0.832783
rs174548	C12	-0.42806	7.47353	%	0.962989	0.424836	0.987135	0.657166	0.994773	0.802945
rs174548	C14	21.7099	19.4387	%	0.0214549	0.0329971	0.159642	0.120989	0.402449	0.224055
rs174548	C14_1	16.1125	18.0568	%	0.179047	0.118498	0.49238	0.310351	0.675405	0.449474
rs174548	C15	14.2995	16.061	%	0.0330929	0.0151148	0.179668	0.0755741	0.458469	0.145845
rs174548	C15_1	0.444177	-4.76419	%	0.946058	0.440615	0.987135	0.657166	0.994773	0.804209
rs174548	C16	13.0533	7.3336	%	0.0359336	0.214712	0.179668	0.472367	0.458469	0.632568
rs174548	C16_1	16.5038	21.0533	%	0.0551668	0.0139216	0.252848	0.0755741	0.515605	0.138414
rs174548	C17_1	19.1341	22.9508	%	0.00878299	0.00153079	0.120766	0.0140322	0.371588	0.0343647
rs174548	C18	8.8641	0.769611	%	0.0796881	0.871169	0.307549	0.926165	0.546707	0.961839
rs174548	C18_1cis	12.102	6.28299	%	0.0964637	0.364776	0.307549	0.62766	0.569485	0.765878
rs174548	C18_1trans	7.56201	30.9947	%	0.71556	0.17528	0.978216	0.419148	0.994773	0.57213
rs174548	C18_1vac	2.90862	7.64403	%	0.874907	0.673235	0.987135	0.804955	0.994773	0.894394
rs174548	C18_2trans	20.1053	17.5186	%	0.100653	0.128452	0.307549	0.32113	0.569485	0.469162
rs174548	C18_2cis	0.246858	-9.26103	%	0.962628	0.0580529	0.987135	0.187818	0.994773	0.309998
rs174548	C18_3n3	15.114	19.9702	%	0.0988983	0.0286096	0.307549	0.112395	0.569485	0.212639
rs174548	C18_3n6	-3.51932	-28.5807	%	0.63096	3.69805e-06	0.978216	6.18938e-05	0.993976	0.000176863
rs174548	C18_4n3	2.7356	7.10902	%	0.756821	0.4128	0.978216	0.657166	0.994773	0.795236
rs174548	C20	-2.39414	-0.848429	%	0.78088	0.920602	0.978216	0.926165	0.994773	0.976235
rs174548	C20_1	19.4439	23.8795	%	0.00690891	0.000861072	0.120766	0.00947179	0.345446	0.0225519
rs174548	C20_2	14.6143	13.1743	%	0.0143221	0.0227004	0.144226	0.0960401	0.375102	0.187689
rs174548	C20_3n3	2.62449	-2.99745	%	0.716881	0.66537	0.978216	0.804955	0.994773	0.891023
rs174548	C20_3n6	24.1241	33.6365	%	0.000134576	1.50138e-07	0.00740168	4.1288e-06	0.0821312	1.50138e-05
rs174548	C20_4n3	-10.5278	-6.89498	%	0.450465	0.612119	0.85513	0.782943	0.888263	0.871062
rs174548	C20_4n6	-6.05944	-29.4254	%	0.206366	5.05696e-13	0.537296	2.78133e-11	0.700624	7.94665e-11
rs174548	C20_5n3	-15.7403	-39.3597	%	0.125091	4.50137e-06	0.362107	6.18938e-05	0.624182	0.000206313
rs174548	C21	2.62668	-13.325	%	0.665209	0.019134	0.978216	0.0876974	0.994773	0.16806
rs174548	C22_1	15.6076	18.4257	%	0.307219	0.232453	0.704044	0.491727	0.806542	0.656379
rs174548	C22_4n6	6.36572	-6.27422	%	0.359667	0.317161	0.760834	0.581462	0.84493	0.740995
rs174548	C22_5n3	-3.77756	-22.094	%	0.696814	0.00791129	0.978216	0.0483468	0.994773	0.0919817
rs174548	C22_5n6	7.46086	-4.36969	%	0.345619	0.543336	0.760361	0.728866	0.844605	0.836086
rs174548	C22_6	4.55427	-9.04376	%	0.450887	0.0998868	0.85513	0.274689	0.888263	0.403954
rs174548	C24_1	86.2181	26.2551	%	0.00540586	0.284923	0.120766	0.540372	0.312971	0.694943
rs174548	C4	2.47347	-12.0201	%	0.698282	0.0370583	0.978216	0.127388	0.994773	0.242859
rs174548	C6	9.38178	9.18489	%	0.214918	0.203033	0.537296	0.465284	0.704021	0.626291
rs174548	fatmass	-0.52648	-0.937516	%	0.858368	0.745265	0.987135	0.853949	0.994773	0.930524
rs174548	wc	0.0983465	-0.606006	%	0.904114	0.447586	0.987135	0.657166	0.994773	0.804209
rs174548	hip.circum	-0.969423	-1.01551	%	0.0963019	0.075656	0.307549	0.219004	0.569485	0.343891
rs174548	chol	2.77087	-0.260634	%	0.277018	0.915527	0.662435	0.926165	0.781334	0.976235
rs174548	trg	16.6073	20.9883	%	0.0157338	0.00221057	0.144226	0.0173687	0.380923	0.0450301
rs174548	hdl	0.853826	-3.45737	%	0.792195	0.265559	0.978216	0.536802	0.994773	0.687328
rs174548	ldl	2.29533	-2.10348	%	0.543228	0.561142	0.933673	0.734829	0.930764	0.843275
rs174548	vldl	14.4509	18.4345	%	0.0271679	0.00463332	0.166026	0.0318541	0.454649	0.0691741
rs174548	sbp	0.462335	0.210216	%	0.733926	0.874089	0.978216	0.926165	0.994773	0.961839
rs174548	dbp	1.04961	-0.158051	%	0.491774	0.915308	0.872503	0.926165	0.895616	0.976235
rs174548	alt	-1.66151	-4.13603	%	0.800359	0.515857	0.978216	0.709303	0.994773	0.832783
rs174548	ast	3.65591	2.12224	%	0.47485	0.669916	0.870557	0.804955	0.889786	0.892275
rs174548	fast.ins	-0.345217	8.70176	%	0.976201	0.454042	0.987135	0.657166	0.994773	0.805559
rs174548	fast.glu	-2.73841	-2.18276	%	0.0232207	0.0633656	0.159642	0.193617	0.418733	0.316092
rs174548	Glu_2hr	-1.78783	-1.1909	%	0.588994	0.714077	0.952785	0.835622	0.969454	0.917984
rs174548	matsuda_index	8.07698	6.08325	%	0.404122	0.510749	0.823212	0.709303	0.884871	0.832783
rs174548	homair	-0.188619	10.6906	%	0.987135	0.365184	0.987135	0.62766	0.995278	0.765878
rs174548	dio	-2.5364	3.11281	%	0.834504	0.795203	0.987135	0.892575	0.994773	0.942454
rs174548	adiponectin	-8.93716	0.458627	%	0.0642237	0.926165	0.271716	0.926165	0.535198	0.976235
rs174548	height	0.116123	-0.588273	%	0.879493	0.431254	0.987135	0.657166	0.994773	0.802945
rs174548	weight	-1.7357	-3.3475	%	0.581129	0.273281	0.952785	0.536802	0.961728	0.692694
rs174554	C12	0.201674	6.99814	%	0.983075	0.480043	0.983075	0.64396	0.994832	0.81887
rs174554	C14	22.1493	15.686	%	0.0207171	0.0940405	0.28486	0.246297	0.402449	0.390357
rs174554	C14_1	-3.02841	11.6901	%	0.787635	0.334536	0.983075	0.59986	0.994773	0.75134
rs174554	C15	10.0304	10.1426	%	0.134315	0.133339	0.434548	0.318853	0.634105	0.477761
rs174554	C15_1	-6.86818	-10.55	%	0.290271	0.0997821	0.665204	0.249455	0.792139	0.403954
rs174554	C16	11.3311	3.51175	%	0.0696075	0.561957	0.357899	0.718782	0.546707	0.843275
rs174554	C16_1	13.4264	15.0159	%	0.119172	0.0854359	0.409653	0.244749	0.624182	0.372935
rs174554	C17_1	13.2629	16.8315	%	0.0671499	0.0231815	0.357899	0.11487	0.543124	0.187689
rs174554	C18	9.04042	-1.26745	%	0.0762318	0.795099	0.357899	0.85746	0.546707	0.942454
rs174554	C18_1cis	8.67739	-0.115319	%	0.231906	0.986888	0.579765	0.986888	0.722653	0.994314
rs174554	C18_1trans	6.76136	25.7653	%	0.754336	0.274283	0.983075	0.580215	0.994773	0.692694
rs174554	C18_1vac	13.564	17.5966	%	0.475288	0.362199	0.848054	0.602209	0.889786	0.765878
rs174554	C18_2trans	23.5326	23.9281	%	0.0601463	0.0539693	0.357899	0.197888	0.516165	0.302889
rs174554	C18_2cis	-0.380115	-10.4868	%	0.942902	0.0381915	0.983075	0.16158	0.994773	0.248584
rs174554	C18_3n3	16.3539	17.7701	%	0.0796381	0.0599161	0.357899	0.205962	0.546707	0.31271
rs174554	C18_3n6	-6.03338	-31.2928	%	0.405467	6.13032e-07	0.82595	1.68584e-05	0.884871	4.21459e-05
rs174554	C18_4n3	6.05574	7.0085	%	0.498821	0.43797	0.848054	0.602209	0.898783	0.802945
rs174554	C20	2.13675	7.23194	%	0.80716	0.42816	0.983075	0.602209	0.994773	0.802945
rs174554	C20_1	12.01	19.4509	%	0.0911017	0.00888248	0.357899	0.0610671	0.559843	0.0986943
rs174554	C20_2	12.3189	10.1471	%	0.0397205	0.0889997	0.357899	0.244749	0.458469	0.377773
rs174554	C20_3n3	-0.966527	-3.93912	%	0.89243	0.583943	0.983075	0.729929	0.994773	0.861042
rs174554	C20_3n6	23.0457	31.9653	%	0.000316108	1.6829e-06	0.0173859	3.08532e-05	0.0821312	0.000107509
rs174554	C20_4n3	-11.6827	-11.4643	%	0.395905	0.400309	0.82595	0.602209	0.883358	0.791978
rs174554	C20_4n6	-9.84025	-32.674	%	0.0357316	1.56057e-15	0.357899	8.58312e-14	0.458469	3.43325e-13
rs174554	C20_5n3	-12.3026	-37.4844	%	0.243629	3.7208e-05	0.582592	0.000511609	0.734226	0.00132028
rs174554	C21	-1.85867	-17.5544	%	0.752406	0.00196857	0.983075	0.0216543	0.994773	0.0416429
rs174554	C22_1	20.639	28.7803	%	0.180809	0.0740612	0.473547	0.226298	0.675405	0.341644
rs174554	C22_4n6	9.50567	-5.41002	%	0.173277	0.404699	0.473547	0.602209	0.675405	0.793528
rs174554	C22_5n3	-2.74016	-23.399	%	0.77829	0.0070347	0.983075	0.0552727	0.994773	0.0879338
rs174554	C22_5n6	6.90212	-5.77335	%	0.377575	0.436114	0.82595	0.602209	0.854535	0.802945
rs174554	C22_6	-4.35898	-15.9552	%	0.454516	0.00373928	0.848054	0.0342768	0.888263	0.0635274
rs174554	C24_1	38.7199	11.3944	%	0.1771	0.652458	0.473547	0.797449	0.675405	0.887166
rs174554	C4	0.804571	-11.0757	%	0.899069	0.0651591	0.983075	0.210809	0.994773	0.32075
rs174554	C6	10.586	7.60666	%	0.172859	0.311439	0.473547	0.59986	0.675405	0.733301
rs174554	fatmass	-1.94638	-1.03254	%	0.511116	0.730756	0.848054	0.85514	0.905446	0.927618
rs174554	wc	-0.52572	-0.849431	%	0.524251	0.306912	0.848054	0.59986	0.91536	0.729711
rs174554	hip.circum	-1.64108	-1.38601	%	0.00511035	0.0192106	0.140535	0.105658	0.312971	0.16806
rs174554	chol	0.468694	-1.65093	%	0.854515	0.516756	0.983075	0.676705	0.994773	0.832783
rs174554	trg	13.0289	17.9593	%	0.057631	0.0110141	0.357899	0.0673085	0.516165	0.11878
rs174554	hdl	-0.978731	-3.98489	%	0.763536	0.217095	0.983075	0.477609	0.994773	0.635335
rs174554	ldl	0.552658	-3.58691	%	0.884041	0.338103	0.983075	0.59986	0.994773	0.75134
rs174554	vldl	10.7957	14.995	%	0.0977111	0.0250625	0.358274	0.11487	0.569485	0.194146
rs174554	sbp	0.652311	0.312268	%	0.63306	0.81997	0.967176	0.867276	0.994773	0.954144
rs174554	dbp	0.989279	0.456239	%	0.522274	0.769062	0.848054	0.85746	0.91536	0.939165
rs174554	alt	-1.48953	-5.37535	%	0.822206	0.412502	0.983075	0.602209	0.994773	0.795236
rs174554	ast	1.09055	2.10926	%	0.830358	0.682456	0.983075	0.81598	0.994773	0.896895
rs174554	fast.ins	4.22555	11.1585	%	0.720895	0.355173	0.983075	0.602209	0.994773	0.765878
rs174554	fast.glu	-3.20255	-2.4776	%	0.00827325	0.0426426	0.151676	0.167525	0.364023	0.264305
rs174554	Glu_2hr	-0.209897	-0.580412	%	0.950332	0.864555	0.983075	0.880565	0.994773	0.961839
rs174554	matsuda_index	-0.27475	2.86585	%	0.976387	0.759365	0.983075	0.85746	0.994773	0.936436
rs174554	homair	7.35076	16.0637	%	0.541178	0.192431	0.850422	0.440988	0.930764	0.606516
rs174554	dio	-0.845979	3.401	%	0.944807	0.782731	0.983075	0.85746	0.994773	0.939165
rs174554	adiponectin	-8.34257	1.036	%	0.0885368	0.841393	0.357899	0.873144	0.556578	0.961839
rs174554	height	-0.164019	-0.66067	%	0.83213	0.395663	0.983075	0.602209	0.994773	0.791316
rs174554	weight	-2.31784	-3.09193	%	0.465681	0.332274	0.848054	0.59986	0.889786	0.75134
rs174576	C12	-2.04156	7.60741	%	0.838911	0.46766	0.941635	0.69517	0.994773	0.813965
rs174576	C14	21.8885	20.0355	%	0.0309499	0.0440241	0.335292	0.154312	0.458469	0.26608
rs174576	C14_1	-7.83382	5.41027	%	0.500771	0.653609	0.786925	0.830338	0.898783	0.887166
rs174576	C15	9.46789	12.5682	%	0.181529	0.0774043	0.488153	0.224065	0.675405	0.35039
rs174576	C15_1	-6.62871	-9.04434	%	0.335729	0.175204	0.683892	0.388055	0.839595	0.57213
rs174576	C16	11.4277	6.97981	%	0.0847875	0.276952	0.423938	0.491367	0.548625	0.693958
rs174576	C16_1	11.6013	17.2231	%	0.200539	0.0608364	0.488153	0.185889	0.696603	0.31271
rs174576	C17_1	12.2305	18.6071	%	0.110727	0.0171044	0.434998	0.0955718	0.597056	0.159447
rs174576	C18	9.08316	1.39001	%	0.0942781	0.788097	0.432108	0.833564	0.569485	0.940246
rs174576	C18_1cis	10.0817	6.28332	%	0.194141	0.405888	0.488153	0.656584	0.689845	0.794327
rs174576	C18_1trans	13.0962	27.6269	%	0.570163	0.255841	0.847539	0.484584	0.951713	0.676503
rs174576	C18_1vac	8.04235	10.2388	%	0.67983	0.594809	0.902263	0.817863	0.994773	0.863715
rs174576	C18_2trans	12.483	15.9856	%	0.324775	0.200905	0.683892	0.424992	0.83082	0.624281
rs174576	C18_2cis	-0.597893	-9.06356	%	0.915179	0.0875538	0.964627	0.240773	0.994773	0.376208
rs174576	C18_3n3	14.0974	19.995	%	0.148747	0.0434901	0.488153	0.154312	0.657182	0.264305
rs174576	C18_3n6	-5.49103	-30.7326	%	0.477829	3.0317e-06	0.782514	8.33718e-05	0.889786	0.000151585
rs174576	C18_4n3	3.62843	3.98744	%	0.696907	0.663769	0.902263	0.830338	0.994773	0.890422
rs174576	C20	-2.76083	1.93993	%	0.767136	0.83753	0.902263	0.85304	0.994773	0.961839
rs174576	C20_1	10.3073	20.6448	%	0.168787	0.00794387	0.488153	0.0624161	0.675405	0.0919817
rs174576	C20_2	12.8869	11.8329	%	0.0426735	0.0585216	0.335292	0.185889	0.469493	0.310984
rs174576	C20_3n3	-0.497084	-4.45457	%	0.947088	0.543969	0.964627	0.767135	0.994773	0.836086
rs174576	C20_3n6	20.7528	31.1956	%	0.00207874	7.31073e-06	0.11433	0.00013403	0.228661	0.000321672
rs174576	C20_4n3	-8.65289	-11.1795	%	0.55039	0.41903	0.840873	0.658476	0.937196	0.801623
rs174576	C20_4n6	-7.68172	-31.205	%	0.128134	5.89316e-13	0.469825	3.24124e-11	0.624182	8.1031e-11
rs174576	C20_5n3	-15.9505	-37.6148	%	0.151305	8.46188e-05	0.488153	0.00116351	0.660458	0.00264222
rs174576	C21	1.94238	-12.4624	%	0.760976	0.0394795	0.902263	0.154312	0.994773	0.252485
rs174576	C22_1	13.0345	25.2166	%	0.405845	0.130965	0.769706	0.313177	0.884871	0.473886
rs174576	C22_4n6	13.9205	-4.41291	%	0.0593383	0.50542	0.386879	0.731528	0.516165	0.832783
rs174576	C22_5n3	0.275817	-21.067	%	0.978805	0.0193972	0.978805	0.0969859	0.994773	0.16806
rs174576	C22_5n6	13.6741	-2.14663	%	0.103624	0.779806	0.434998	0.833564	0.571866	0.939165
rs174576	C22_6	-2.39143	-13.8078	%	0.701704	0.0173767	0.902263	0.0955718	0.994773	0.160625
rs174576	C24_1	70.6215	29.0183	%	0.0367142	0.308332	0.335292	0.529945	0.458469	0.730959
rs174576	C4	5.19975	-8.47036	%	0.442949	0.176389	0.782514	0.388055	0.888263	0.574045
rs174576	C6	15.3429	13.4477	%	0.0633074	0.0952463	0.386879	0.249455	0.535198	0.393876
rs174576	fatmass	-4.18559	-2.96637	%	0.174994	0.33489	0.488153	0.55815	0.675405	0.75134
rs174576	wc	-0.808738	-0.982705	%	0.353148	0.254504	0.693684	0.484584	0.844605	0.674589
rs174576	hip.circum	-1.42577	-1.54889	%	0.0270999	0.0153402	0.335292	0.0955718	0.454649	0.146732
rs174576	chol	1.17329	-0.659699	%	0.667299	0.8053	0.902263	0.835689	0.994773	0.944382
rs174576	trg	15.1251	22.7381	%	0.0394283	0.00246541	0.335292	0.0271195	0.458469	0.0472894
rs174576	hdl	-4.29374	-6.63437	%	0.204137	0.0448907	0.488153	0.154312	0.700624	0.266918
rs174576	ldl	1.98869	-1.66994	%	0.622172	0.670353	0.900511	0.830338	0.991868	0.892275
rs174576	vldl	12.5642	19.8292	%	0.0716186	0.00536675	0.393902	0.0491952	0.546707	0.0719929
rs174576	sbp	0.140041	0.448484	%	0.922514	0.753088	0.964627	0.833564	0.994773	0.932944
rs174576	dbp	1.28806	0.461897	%	0.430389	0.774344	0.782514	0.833564	0.888263	0.939165
rs174576	alt	0.623794	-2.17115	%	0.93011	0.754837	0.964627	0.833564	0.994773	0.932944
rs174576	ast	1.67566	2.7437	%	0.756578	0.610178	0.902263	0.818531	0.994773	0.871062
rs174576	fast.ins	9.18062	15.0574	%	0.467552	0.234098	0.782514	0.476865	0.889786	0.656379
rs174576	fast.glu	-3.40043	-2.75322	%	0.00780627	0.0297964	0.214672	0.136567	0.364023	0.214812
rs174576	Glu_2hr	-0.905208	-0.441799	%	0.799772	0.900901	0.916406	0.900901	0.994773	0.97156
rs174576	matsuda_index	2.88492	4.01415	%	0.771025	0.679368	0.902263	0.830338	0.994773	0.896895
rs174576	homair	13.343	19.6702	%	0.301997	0.126328	0.664393	0.313177	0.796764	0.46615
rs174576	dio	-3.67952	3.71009	%	0.770589	0.770626	0.902263	0.833564	0.994773	0.939165
rs174576	adiponectin	-3.74184	1.98164	%	0.483736	0.715683	0.782514	0.833564	0.892352	0.917984
rs174576	height	0.0580958	-0.626594	%	0.943351	0.437425	0.964627	0.668289	0.994773	0.802945
rs174576	weight	-3.5894	-3.67859	%	0.280964	0.264319	0.643876	0.484584	0.7832	0.687328
rs174594	C12	0.562544	12.7673	%	0.961947	0.298092	0.961947	0.49682	0.994773	0.720586
rs174594	C14	29.8019	34.5637	%	0.0118121	0.00327931	0.297796	0.0300604	0.375102	0.0591352
rs174594	C14_1	19.4739	25.1616	%	0.221125	0.111447	0.506744	0.273561	0.711836	0.431661
rs174594	C15	12.4753	18.5225	%	0.12532	0.0232052	0.374477	0.0911634	0.624182	0.187689
rs174594	C15_1	-2.56412	-5.98862	%	0.736449	0.411114	0.880536	0.594016	0.994773	0.795236
rs174594	C16	13.7784	12.6656	%	0.0701643	0.0860463	0.297796	0.249081	0.546707	0.373128
rs174594	C16_1	17.8644	26.1135	%	0.0905181	0.0142189	0.326616	0.0710944	0.559673	0.138414
rs174594	C17_1	14.4839	25.3237	%	0.0987432	0.00472348	0.326616	0.0308385	0.569485	0.0691741
rs174594	C18	9.03104	5.49199	%	0.1442	0.35407	0.374477	0.556395	0.650083	0.765878
rs174594	C18_1cis	10.9141	10.9253	%	0.214647	0.202307	0.506744	0.412107	0.704021	0.626291
rs174594	C18_1trans	1.8039	24.9422	%	0.940349	0.340911	0.961947	0.551474	0.994773	0.756053
rs174594	C18_1vac	9.83139	6.26377	%	0.65784	0.766174	0.856436	0.842791	0.994773	0.939165
rs174594	C18_2trans	13.7829	21.5244	%	0.339004	0.131726	0.620942	0.301871	0.840242	0.474935
rs174594	C18_2cis	-1.18679	-7.23017	%	0.852614	0.230503	0.901803	0.437162	0.994773	0.656379
rs174594	C18_3n3	16.9273	26.7062	%	0.130511	0.0188517	0.374477	0.0797572	0.624182	0.16806
rs174594	C18_3n6	-1.97719	-22.3209	%	0.828943	0.0050463	0.901803	0.0308385	0.994773	0.0702649
rs174594	C18_4n3	9.87608	8.10834	%	0.363407	0.436789	0.624605	0.594016	0.846922	0.802945
rs174594	C20	-2.02803	8.17144	%	0.847756	0.453612	0.901803	0.594016	0.994773	0.805559
rs174594	C20_1	13.9187	27.3482	%	0.100954	0.00189242	0.326616	0.0208166	0.569485	0.0408168
rs174594	C20_2	12.9359	15.6548	%	0.0733215	0.0280255	0.297796	0.0948857	0.546707	0.209715
rs174594	C20_3n3	8.58029	5.08906	%	0.291654	0.516471	0.588999	0.630645	0.792147	0.832783
rs174594	C20_3n6	21.5068	34.6461	%	0.00513513	1.15966e-05	0.282432	0.000318907	0.312971	0.000455582
rs174594	C20_4n3	7.19149	0.923279	%	0.698222	0.957453	0.856436	0.975184	0.994773	0.985741
rs174594	C20_4n6	-8.53837	-27.4201	%	0.149791	1.1161e-07	0.374477	6.13857e-06	0.657182	1.22771e-05
rs174594	C20_5n3	-13.5716	-32.187	%	0.299854	0.00468947	0.588999	0.0308385	0.796764	0.0691741
rs174594	C21	-1.57629	-12.0521	%	0.826129	0.0745404	0.901803	0.227762	0.994773	0.341644
rs174594	C22_1	6.7377	19.6393	%	0.690234	0.263002	0.856436	0.452035	0.994773	0.687179
rs174594	C22_4n6	17.4446	6.32052	%	0.0423079	0.423537	0.297796	0.594016	0.469493	0.802945
rs174594	C22_5n3	0.702638	-16.7531	%	0.953603	0.114398	0.961947	0.273561	0.994773	0.441538
rs174594	C22_5n6	17.6086	8.02461	%	0.074894	0.38299	0.297796	0.585124	0.546707	0.773007
rs174594	C22_6	-5.60556	-10.8493	%	0.425595	0.103623	0.670525	0.271395	0.888263	0.411057
rs174594	C24_1	25.4788	22.0524	%	0.438888	0.480156	0.670525	0.614153	0.888263	0.81887
rs174594	C4	5.06034	-9.18312	%	0.501684	0.180714	0.745747	0.382279	0.898783	0.584467
rs174594	C6	8.53871	11.0631	%	0.349986	0.217169	0.620942	0.426582	0.844605	0.635335
rs174594	fatmass	-2.96885	-2.61199	%	0.398803	0.447999	0.664672	0.594016	0.884442	0.804209
rs174594	wc	0.18563	-0.177804	%	0.852369	0.855047	0.901803	0.904377	0.994773	0.961839
rs174594	hip.circum	-1.54564	-1.6846	%	0.0346292	0.0184123	0.297796	0.0797572	0.458469	0.167385
rs174594	chol	1.57204	1.88456	%	0.610327	0.532021	0.851409	0.630645	0.985844	0.836086
rs174594	trg	18.1267	31.6302	%	0.0285189	0.000213132	0.297796	0.00390743	0.454649	0.00616962
rs174594	hdl	-6.99295	-8.80814	%	0.0594318	0.0140999	0.297796	0.0710944	0.516165	0.138414
rs174594	ldl	2.39947	2.3161	%	0.598333	0.602392	0.851409	0.690241	0.978927	0.870738
rs174594	vldl	16.241	28.83	%	0.0400119	0.000397031	0.297796	0.00545918	0.458469	0.0111983
rs174594	sbp	1.95163	1.82723	%	0.233314	0.25262	0.51329	0.448197	0.724986	0.671213
rs174594	dbp	3.54438	2.49097	%	0.0559682	0.16685	0.297796	0.36707	0.516165	0.554486
rs174594	alt	2.00295	-0.64723	%	0.805024	0.934087	0.901803	0.969336	0.994773	0.978567
rs174594	ast	2.97353	0.171172	%	0.630096	0.976999	0.851409	0.976999	0.993976	0.989548
rs174594	fast.ins	31.0398	33.7236	%	0.0442027	0.0255527	0.297796	0.0936934	0.481415	0.195195
rs174594	fast.glu	-3.1003	-2.30299	%	0.0318483	0.103292	0.297796	0.271395	0.458469	0.411057
rs174594	Glu_2hr	3.1461	0.793469	%	0.438889	0.839806	0.670525	0.904377	0.888263	0.961839
rs174594	matsuda_index	-9.88007	-4.98652	%	0.34962	0.636948	0.620942	0.714942	0.844605	0.88445
rs174594	homair	27.5019	33.5047	%	0.0758027	0.0293283	0.297796	0.0948857	0.546707	0.214812
rs174594	dio	-6.6587	-9.10207	%	0.634687	0.498222	0.851409	0.622777	0.994773	0.83037
rs174594	adiponectin	-6.6022	-3.64474	%	0.270244	0.538915	0.57167	0.630645	0.769382	0.836086
rs174594	height	-0.35414	-0.719864	%	0.700721	0.422905	0.856436	0.594016	0.994773	0.802945
rs174594	weight	-5.45431	-4.23977	%	0.142997	0.246703	0.374477	0.448197	0.650083	0.663505
rs174602	C12	-0.236558	8.912	%	0.978028	0.361388	0.986953	0.662544	0.994773	0.765878
rs174602	C14	11.0917	10.361	%	0.184491	0.245426	0.728585	0.586888	0.675405	0.661687
rs174602	C14_1	-15.1537	-6.48413	%	0.119223	0.541135	0.728585	0.84704	0.624182	0.836086
rs174602	C15	8.46359	12.9975	%	0.161042	0.049492	0.728585	0.277993	0.671185	0.286533
rs174602	C15_1	7.88473	1.27939	%	0.213785	0.845862	0.728585	0.964773	0.704021	0.961839
rs174602	C16	7.51002	5.96202	%	0.180545	0.317281	0.728585	0.656363	0.675405	0.740995
rs174602	C16_1	9.42068	11.1078	%	0.222616	0.18269	0.728585	0.528839	0.711836	0.585886
rs174602	C17_1	7.29303	18.3324	%	0.257669	0.0115509	0.745884	0.12706	0.747852	0.121301
rs174602	C18	7.90005	4.75933	%	0.0905653	0.334148	0.728585	0.656363	0.559673	0.75134
rs174602	C18_1cis	6.01004	8.40862	%	0.359654	0.237295	0.797848	0.586888	0.84493	0.656379
rs174602	C18_1trans	-8.51007	39.4641	%	0.602485	0.0682359	0.881651	0.334833	0.978927	0.328318
rs174602	C18_1vac	-2.90573	-1.13381	%	0.85782	0.948121	0.986953	0.964773	0.994773	0.985741
rs174602	C18_2trans	-8.12316	-3.82969	%	0.413314	0.717981	0.797848	0.919066	0.88798	0.919275
rs174602	C18_2cis	-1.78349	-6.76048	%	0.713138	0.181412	0.956648	0.528839	0.994773	0.584467
rs174602	C18_3n3	5.56175	17.8538	%	0.490273	0.0505442	0.797848	0.277993	0.895616	0.291092
rs174602	C18_3n6	-5.04415	-19.5069	%	0.463758	0.00412266	0.797848	0.0755821	0.889786	0.0657236
rs174602	C18_4n3	5.55966	1.63221	%	0.500147	0.849658	0.797848	0.964773	0.898783	0.961839
rs174602	C20	0.129044	3.11476	%	0.986953	0.718747	0.986953	0.919066	0.995278	0.919275
rs174602	C20_1	5.32796	11.1079	%	0.397303	0.106647	0.797848	0.451198	0.884442	0.420472
rs174602	C20_2	2.42669	5.60384	%	0.642063	0.323593	0.905473	0.656363	0.994773	0.748165
rs174602	C20_3n3	4.1392	2.56674	%	0.542733	0.719541	0.829175	0.919066	0.930764	0.919275
rs174602	C20_3n6	8.5721	19.824	%	0.122461	0.00151511	0.728585	0.0685696	0.624182	0.0343647
rs174602	C20_4n3	-4.22553	-10.4088	%	0.734231	0.411485	0.960715	0.685809	0.994773	0.795236
rs174602	C20_4n6	-3.81146	-14.6491	%	0.426933	0.00249344	0.797848	0.0685696	0.888263	0.0472894
rs174602	C20_5n3	-3.33731	-14.6994	%	0.751105	0.167598	0.960715	0.528839	0.994773	0.555294
rs174602	C21	1.07433	-7.45357	%	0.851132	0.211246	0.986953	0.580928	0.994773	0.631128
rs174602	C22_1	-9.55316	-0.628539	%	0.455393	0.964773	0.797848	0.964773	0.888263	0.985741
rs174602	C22_4n6	4.99155	0.688513	%	0.43418	0.918481	0.797848	0.964773	0.888263	0.976235
rs174602	C22_5n3	-4.6636	-10.0518	%	0.609141	0.296597	0.881651	0.656363	0.985375	0.718628
rs174602	C22_5n6	10.5359	4.64787	%	0.157451	0.554426	0.728585	0.84704	0.668709	0.84179
rs174602	C22_6	0.485644	-2.38554	%	0.929732	0.681504	0.986953	0.919066	0.994773	0.896895
rs174602	C24_1	18.4295	29.8646	%	0.416874	0.232905	0.797848	0.586888	0.888263	0.656379
rs174602	C4	-0.916652	-8.3177	%	0.873954	0.165316	0.986953	0.528839	0.994773	0.551053
rs174602	C6	8.53221	6.93505	%	0.251942	0.39367	0.745884	0.67662	0.741007	0.788774
rs174602	fatmass	-2.58254	-1.97781	%	0.334533	0.492718	0.797848	0.797044	0.839595	0.829007
rs174602	wc	-0.0457036	-0.113271	%	0.951309	0.887768	0.986953	0.964773	0.994773	0.966876
rs174602	hip.circum	-0.749342	-0.933531	%	0.178264	0.117631	0.728585	0.462121	0.675405	0.44773
rs174602	chol	-0.0722178	2.21594	%	0.975263	0.380775	0.986953	0.675568	0.994773	0.771968
rs174602	trg	5.54266	14.543	%	0.361499	0.0324683	0.797848	0.269531	0.846061	0.223518
rs174602	hdl	-6.17902	-6.34872	%	0.0312746	0.0392045	0.573368	0.269531	0.458469	0.252193
rs174602	ldl	0.124852	5.56963	%	0.971148	0.143988	0.986953	0.527957	0.994773	0.501225
rs174602	vldl	9.32933	17.6005	%	0.118402	0.00827609	0.728585	0.113796	0.624182	0.0938525
rs174602	sbp	0.0297996	1.22946	%	0.980722	0.355204	0.986953	0.662544	0.994773	0.765878
rs174602	dbp	0.609485	0.113631	%	0.662842	0.939522	0.911408	0.964773	0.994773	0.98239
rs174602	alt	6.24086	2.87069	%	0.318224	0.665837	0.797848	0.919066	0.823638	0.891023
rs174602	ast	0.964561	-0.267622	%	0.83387	0.956625	0.986953	0.964773	0.994773	0.985741
rs174602	fast.ins	13.8407	-1.83641	%	0.211912	0.866737	0.728585	0.964773	0.704021	0.961839
rs174602	fast.glu	-0.73487	-1.15703	%	0.507722	0.330817	0.797848	0.656363	0.905176	0.75134
rs174602	Glu_2hr	3.77713	-1.10674	%	0.225199	0.735253	0.728585	0.919066	0.711836	0.927618
rs174602	matsuda_index	-5.93473	3.52011	%	0.46543	0.70203	0.797848	0.919066	0.889786	0.91126
rs174602	homair	14.4748	0.505198	%	0.198288	0.964129	0.728585	0.964773	0.694639	0.985741
rs174602	dio	-7.77859	4.66869	%	0.471382	0.70601	0.797848	0.919066	0.889786	0.913588
rs174602	adiponectin	-0.189389	-0.859801	%	0.967686	0.86354	0.986953	0.964773	0.994773	0.961839
rs174602	height	-1.61412	-1.32651	%	0.0189751	0.0730544	0.521816	0.334833	0.402449	0.339071
rs174602	weight	-6.93093	-6.34209	%	0.0127574	0.0344128	0.521816	0.269531	0.375102	0.230817
rs2281591	C12	11.6842	11.5245	%	0.356464	0.345289	0.879054	0.936341	0.84493	0.762687
rs2281591	C14	0.950412	2.16751	%	0.93406	0.845402	0.997465	0.937884	0.994773	0.961839
rs2281591	C14_1	-12.6603	-16.6352	%	0.370828	0.208248	0.879054	0.684602	0.854389	0.631128
rs2281591	C15	2.83963	2.29234	%	0.737823	0.778392	0.997465	0.936341	0.994773	0.939165
rs2281591	C15_1	-11.2555	-15.0539	%	0.180043	0.059404	0.879054	0.408403	0.675405	0.312676
rs2281591	C16	2.46866	-0.0424762	%	0.754632	0.995484	0.997465	0.995484	0.994773	0.996939
rs2281591	C16_1	1.4399	-0.387545	%	0.893386	0.969814	0.997465	0.987773	0.994773	0.988181
rs2281591	C17_1	7.63651	6.604	%	0.411063	0.458288	0.879054	0.936341	0.884871	0.807879
rs2281591	C18	6.16023	1.7572	%	0.354807	0.779231	0.879054	0.936341	0.844605	0.939165
rs2281591	C18_1cis	9.92576	8.22287	%	0.300295	0.367583	0.879054	0.936341	0.796764	0.765878
rs2281591	C18_1trans	22.4698	14.5082	%	0.485001	0.631432	0.879054	0.936341	0.892352	0.88445
rs2281591	C18_1vac	3.56768	-9.58205	%	0.876329	0.638445	0.997465	0.936341	0.994773	0.884495
rs2281591	C18_2trans	23.6882	34.3931	%	0.133507	0.030269	0.879054	0.237828	0.633006	0.214812
rs2281591	C18_2cis	2.61801	8.77132	%	0.711721	0.211604	0.997465	0.684602	0.994773	0.631128
rs2281591	C18_3n3	-3.02057	-3.65326	%	0.787324	0.733615	0.997465	0.936341	0.994773	0.927618
rs2281591	C18_3n6	8.25766	2.59424	%	0.440931	0.795945	0.879054	0.936341	0.888263	0.942454
rs2281591	C18_4n3	2.93689	3.23857	%	0.789872	0.758144	0.997465	0.936341	0.994773	0.935981
rs2281591	C20	28.788	27.4065	%	0.0211011	0.0225257	0.813683	0.237828	0.402449	0.187689
rs2281591	C20_1	5.71797	5.80816	%	0.523566	0.503521	0.879054	0.936341	0.91536	0.832783
rs2281591	C20_2	5.30421	-0.370302	%	0.486826	0.958616	0.879054	0.987773	0.892514	0.985741
rs2281591	C20_3n3	2.20293	-1.48047	%	0.817722	0.869674	0.997465	0.937884	0.994773	0.961839
rs2281591	C20_3n6	6.09828	0.978234	%	0.445551	0.896235	0.879054	0.947941	0.888263	0.970856
rs2281591	C20_4n3	-0.810223	14.3532	%	0.963255	0.427207	0.997465	0.936341	0.994773	0.802945
rs2281591	C20_4n6	0.686804	-8.2132	%	0.923145	0.209197	0.997465	0.684602	0.994773	0.631128
rs2281591	C20_5n3	-11.0424	-19.6309	%	0.449417	0.142232	0.879054	0.601752	0.888263	0.498266
rs2281591	C21	7.81285	2.35813	%	0.371965	0.773594	0.879054	0.936341	0.854389	0.939165
rs2281591	C22_1	14.6881	30.7036	%	0.424026	0.107091	0.879054	0.556944	0.888263	0.420715
rs2281591	C22_4n6	0.8266	-5.17408	%	0.92315	0.513464	0.997465	0.936341	0.994773	0.832783
rs2281591	C22_5n3	-7.07121	-23.9154	%	0.567825	0.0267799	0.91854	0.237828	0.949251	0.203158
rs2281591	C22_5n6	0.991145	-2.01326	%	0.918697	0.824762	0.997465	0.937884	0.994773	0.954987
rs2281591	C22_6	-5.12999	-3.08011	%	0.505943	0.681217	0.879054	0.936341	0.90347	0.896895
rs2281591	C24_1	-36.5175	-16.3192	%	0.211593	0.610608	0.879054	0.936341	0.704021	0.871062
rs2281591	C4	12.2507	3.30821	%	0.155527	0.678979	0.879054	0.936341	0.668709	0.896895
rs2281591	C6	-7.81825	-6.64693	%	0.405346	0.474177	0.879054	0.936341	0.884871	0.816268
rs2281591	fatmass	8.54911	8.96083	%	0.0374077	0.0235731	0.813683	0.237828	0.458469	0.189273
rs2281591	wc	0.68829	0.265034	%	0.527433	0.800146	0.879054	0.936341	0.917778	0.943366
rs2281591	hip.circum	-0.575054	-0.758124	%	0.476928	0.329865	0.879054	0.936341	0.889786	0.75134
rs2281591	chol	-0.0300541	-2.21344	%	0.992943	0.494224	0.997465	0.936341	0.998192	0.829007
rs2281591	trg	-0.405894	3.94928	%	0.962525	0.642136	0.997465	0.936341	0.994773	0.885592
rs2281591	hdl	-5.13792	-6.61788	%	0.224465	0.101522	0.879054	0.556944	0.711836	0.407572
rs2281591	ldl	0.944368	-1.40099	%	0.85292	0.772401	0.997465	0.936341	0.994773	0.939165
rs2281591	vldl	0.824017	5.81642	%	0.921965	0.48377	0.997465	0.936341	0.994773	0.82167
rs2281591	sbp	0.136036	1.09572	%	0.939786	0.52979	0.997465	0.936341	0.994773	0.836086
rs2281591	dbp	-1.53753	-0.919426	%	0.446709	0.637608	0.879054	0.936341	0.888263	0.88445
rs2281591	alt	-6.95503	-5.72701	%	0.423108	0.496375	0.879054	0.936341	0.888263	0.829007
rs2281591	ast	-1.99099	-1.10223	%	0.766272	0.864983	0.997465	0.937884	0.994773	0.961839
rs2281591	fast.ins	33.0059	42.2103	%	0.0547914	0.0134468	0.813683	0.237828	0.515605	0.138238
rs2281591	fast.glu	1.07255	0.973662	%	0.5184	0.541605	0.879054	0.936341	0.910926	0.836086
rs2281591	Glu_2hr	8.35587	11.5274	%	0.0739712	0.0114684	0.813683	0.237828	0.546707	0.121301
rs2281591	matsuda_index	-9.59592	-16.2204	%	0.398596	0.12436	0.879054	0.569982	0.884442	0.460764
rs2281591	homair	31.778	39.4394	%	0.060532	0.0189539	0.813683	0.237828	0.516165	0.16806
rs2281591	dio	-20.821	-21.5741	%	0.140681	0.111389	0.879054	0.556944	0.650083	0.431661
rs2281591	adiponectin	0.0218338	-3.23474	%	0.997465	0.619774	0.997465	0.936341	0.998192	0.87968
rs2281591	height	1.0377	1.27085	%	0.313906	0.200795	0.879054	0.684602	0.816305	0.624281
rs2281591	weight	-0.331938	2.89908	%	0.937645	0.485007	0.997465	0.936341	0.994773	0.822045
rs3734398	C12	6.12621	9.56907	%	0.623111	0.450869	0.997945	0.913255	0.991928	0.804209
rs3734398	C14	5.00544	8.33536	%	0.6555	0.46493	0.997945	0.913255	0.994773	0.812804
rs3734398	C14_1	-10.422	-5.85518	%	0.409636	0.650638	0.997945	0.98898	0.884871	0.887166
rs3734398	C15	0.509448	1.12884	%	0.950042	0.890057	0.997945	0.98898	0.994773	0.966884
rs3734398	C15_1	2.19621	-1.69763	%	0.786861	0.831841	0.997945	0.98898	0.994773	0.960153
rs3734398	C16	3.67578	7.42489	%	0.62847	0.337389	0.997945	0.913255	0.993271	0.75134
rs3734398	C16_1	-3.49682	1.73062	%	0.726835	0.866369	0.997945	0.98898	0.994773	0.961839
rs3734398	C17_1	-1.54176	-1.52468	%	0.859347	0.861081	0.997945	0.98898	0.994773	0.961839
rs3734398	C18	5.82848	7.50903	%	0.360247	0.242352	0.99068	0.913255	0.84493	0.656379
rs3734398	C18_1cis	-0.0229273	6.82634	%	0.997905	0.449508	0.997945	0.913255	0.998192	0.804209
rs3734398	C18_1trans	69.7229	35.2593	%	0.0134798	0.1635	0.741388	0.913255	0.375102	0.55
rs3734398	C18_1vac	23.2448	30.8047	%	0.345871	0.2214	0.99068	0.913255	0.844605	0.644286
rs3734398	C18_2trans	17.5042	1.75598	%	0.238856	0.898691	0.99068	0.98898	0.731856	0.971282
rs3734398	C18_2cis	-2.42309	-5.77442	%	0.714979	0.376177	0.997945	0.913255	0.994773	0.770567
rs3734398	C18_3n3	-1.55683	9.17989	%	0.885046	0.418726	0.997945	0.913255	0.994773	0.801623
rs3734398	C18_3n6	-2.43559	-4.67195	%	0.802824	0.628278	0.997945	0.98898	0.994773	0.88445
rs3734398	C18_4n3	8.7855	6.70853	%	0.430941	0.540314	0.997945	0.98898	0.888263	0.836086
rs3734398	C20	13.8733	15.7009	%	0.235765	0.184175	0.99068	0.913255	0.729979	0.58893
rs3734398	C20_1	4.98102	11.7259	%	0.566178	0.190393	0.997945	0.913255	0.949251	0.601818
rs3734398	C20_2	8.90504	11.5834	%	0.230523	0.123718	0.99068	0.913255	0.722438	0.460764
rs3734398	C20_3n3	-1.0677	-4.10883	%	0.902669	0.630787	0.997945	0.98898	0.994773	0.88445
rs3734398	C20_3n6	1.55772	4.75431	%	0.835359	0.532591	0.997945	0.98898	0.994773	0.836086
rs3734398	C20_4n3	-29.7589	-31.6863	%	0.0356056	0.0221368	0.897181	0.604769	0.458469	0.187311
rs3734398	C20_4n6	3.94318	2.21232	%	0.571863	0.74926	0.997945	0.98898	0.953106	0.932944
rs3734398	C20_5n3	18.024	26.8342	%	0.254063	0.103885	0.99068	0.913255	0.742346	0.411057
rs3734398	C21	7.25962	-0.442846	%	0.35927	0.953897	0.99068	0.995893	0.84493	0.985741
rs3734398	C22_1	-17.4996	-13.638	%	0.320059	0.451682	0.99068	0.913255	0.824508	0.804209
rs3734398	C22_4n6	4.77096	6.70496	%	0.584695	0.443229	0.997945	0.913255	0.964264	0.804209
rs3734398	C22_5n3	4.12152	5.45038	%	0.743625	0.667649	0.997945	0.98898	0.994773	0.892275
rs3734398	C22_5n6	11.4933	19.6439	%	0.241569	0.0523938	0.99068	0.720415	0.73405	0.298434
rs3734398	C22_6	-1.09003	0.168066	%	0.885181	0.982362	0.997945	0.995893	0.994773	0.992284
rs3734398	C24_1	0.297618	10.5852	%	0.992706	0.752404	0.997945	0.98898	0.998192	0.932944
rs3734398	C4	0.922961	-5.71635	%	0.909112	0.46388	0.997945	0.913255	0.994773	0.812529
rs3734398	C6	12.5112	2.72297	%	0.205153	0.776331	0.99068	0.98898	0.700624	0.939165
rs3734398	fatmass	-1.32029	-3.1226	%	0.723933	0.399678	0.997945	0.913255	0.994773	0.791978
rs3734398	wc	-0.361474	-0.525161	%	0.725839	0.610841	0.997945	0.98898	0.994773	0.871062
rs3734398	hip.circum	0.234104	0.114259	%	0.760589	0.881936	0.997945	0.98898	0.994773	0.964752
rs3734398	chol	-1.78783	-1.00587	%	0.576087	0.754429	0.997945	0.98898	0.957522	0.932944
rs3734398	trg	0.75162	8.10908	%	0.927316	0.343028	0.997945	0.913255	0.994773	0.759217
rs3734398	hdl	-7.78274	-8.49215	%	0.0489372	0.0313194	0.897181	0.604769	0.501866	0.219435
rs3734398	ldl	-0.128632	0.497356	%	0.97839	0.917054	0.997945	0.98898	0.994773	0.976235
rs3734398	vldl	-0.0202463	7.0095	%	0.997945	0.389664	0.997945	0.913255	0.998192	0.785038
rs3734398	sbp	-2.30991	-0.946006	%	0.170984	0.578014	0.99068	0.98898	0.675405	0.856894
rs3734398	dbp	0.816348	2.13089	%	0.673786	0.275818	0.997945	0.913255	0.994773	0.692694
rs3734398	alt	-2.08019	0.890094	%	0.803604	0.916599	0.997945	0.98898	0.994773	0.976235
rs3734398	ast	-6.90437	-8.0701	%	0.258653	0.184766	0.99068	0.913255	0.748732	0.58911
rs3734398	fast.ins	-3.00778	-7.38217	%	0.830199	0.5879	0.997945	0.98898	0.994773	0.861157
rs3734398	fast.glu	-1.52367	-0.515351	%	0.321118	0.738723	0.99068	0.98898	0.825303	0.927792
rs3734398	Glu_2hr	5.10554	5.50173	%	0.240036	0.206567	0.99068	0.913255	0.731856	0.631128
rs3734398	matsuda_index	4.53993	0.314156	%	0.695072	0.977854	0.997945	0.995893	0.994773	0.989548
rs3734398	homair	0.608615	-0.0754323	%	0.967176	0.995893	0.997945	0.995893	0.994773	0.996939
rs3734398	dio	-19.4612	-21.692	%	0.149957	0.101071	0.99068	0.913255	0.657182	0.407244
rs3734398	adiponectin	-6.68522	-12.818	%	0.281437	0.0329874	0.99068	0.604769	0.7832	0.224055
rs3734398	height	-0.47362	-0.77909	%	0.624553	0.420897	0.997945	0.913255	0.992787	0.802404
rs3734398	weight	5.56339	0.613499	%	0.177057	0.879012	0.99068	0.98898	0.675405	0.964022
rs3798713	C12	18.8021	15.8899	%	0.0855329	0.160199	0.413765	0.783548	0.550212	0.543115
rs3798713	C14	13.4172	8.57341	%	0.177425	0.401854	0.513599	0.898463	0.675405	0.792012
rs3798713	C14_1	2.91148	1.71984	%	0.804543	0.890412	0.894807	0.936024	0.994773	0.966884
rs3798713	C15	4.07779	1.34569	%	0.565448	0.854881	0.775746	0.936024	0.949251	0.961839
rs3798713	C15_1	2.28799	2.19497	%	0.748946	0.773322	0.893945	0.936024	0.994773	0.939165
rs3798713	C16	10.709	7.88073	%	0.110133	0.257098	0.465948	0.783548	0.596781	0.678197
rs3798713	C16_1	4.44308	0.564634	%	0.618323	0.951047	0.809709	0.960259	0.989957	0.985741
rs3798713	C17_1	5.2187	-1.85996	%	0.496702	0.811394	0.740376	0.936024	0.898783	0.947487
rs3798713	C18	10.4388	8.81555	%	0.0597732	0.127308	0.410941	0.783548	0.516165	0.466797
rs3798713	C18_1cis	6.33838	4.08654	%	0.410665	0.61005	0.740376	0.911883	0.884871	0.871062
rs3798713	C18_1trans	82.0547	21.9544	%	0.00199263	0.33804	0.109595	0.845099	0.228661	0.75134
rs3798713	C18_1vac	19.4025	29.3952	%	0.355135	0.200701	0.740376	0.783548	0.844605	0.624281
rs3798713	C18_2trans	25.4421	4.73457	%	0.0526225	0.708148	0.410941	0.927337	0.515605	0.914276
rs3798713	C18_2cis	-2.0367	-7.22548	%	0.719441	0.212851	0.879316	0.783548	0.994773	0.631128
rs3798713	C18_3n3	5.87147	13.6372	%	0.538741	0.190067	0.759763	0.783548	0.930323	0.601818
rs3798713	C18_3n6	6.86943	1.3198	%	0.430382	0.882301	0.740376	0.936024	0.888263	0.964752
rs3798713	C18_4n3	7.5603	4.37475	%	0.435848	0.663188	0.740376	0.911883	0.888263	0.890422
rs3798713	C20	19.6179	13.1674	%	0.0553103	0.207343	0.410941	0.783548	0.515605	0.631128
rs3798713	C20_1	6.09528	5.92972	%	0.41735	0.451819	0.740376	0.898463	0.888263	0.804209
rs3798713	C20_2	13.0749	7.72763	%	0.0426812	0.242782	0.410941	0.783548	0.469493	0.656379
rs3798713	C20_3n3	6.12475	4.17271	%	0.44157	0.615991	0.740376	0.911883	0.888263	0.87544
rs3798713	C20_3n6	6.25242	4.09436	%	0.339818	0.547937	0.740376	0.911883	0.840242	0.836086
rs3798713	C20_4n3	-27.9151	-26.0197	%	0.0275851	0.0510214	0.410941	0.783548	0.454649	0.29231
rs3798713	C20_4n6	4.9631	1.9465	%	0.406871	0.753487	0.740376	0.936024	0.884871	0.932944
rs3798713	C20_5n3	24.2075	27.1838	%	0.0795958	0.0651028	0.413765	0.783548	0.546707	0.32075
rs3798713	C21	9.5218	-1.35365	%	0.162491	0.84376	0.499521	0.936024	0.674492	0.961839
rs3798713	C22_1	-1.1916	-4.43409	%	0.941054	0.790948	0.958481	0.936024	0.994773	0.942454
rs3798713	C22_4n6	5.39847	2.97349	%	0.479553	0.706785	0.740376	0.927337	0.889786	0.913588
rs3798713	C22_5n3	8.8643	12.19	%	0.426127	0.306929	0.740376	0.80386	0.888263	0.729711
rs3798713	C22_5n6	14.9307	10.0769	%	0.0902761	0.266995	0.413765	0.783548	0.559673	0.688722
rs3798713	C22_6	0.166672	-5.09708	%	0.97947	0.441837	0.97947	0.898463	0.994773	0.804209
rs3798713	C24_1	13.2005	15.4038	%	0.67213	0.632986	0.859701	0.911883	0.994773	0.88445
rs3798713	C4	-9.90427	-10.7287	%	0.131946	0.119134	0.483801	0.783548	0.628314	0.450336
rs3798713	C6	8.94175	-1.93189	%	0.309451	0.831089	0.740376	0.936024	0.807301	0.960153
rs3798713	fatmass	0.696603	-0.416114	%	0.82973	0.901987	0.894807	0.936024	0.994773	0.971778
rs3798713	wc	0.493405	0.210933	%	0.578283	0.820564	0.775746	0.936024	0.959445	0.954144
rs3798713	hip.circum	0.450506	0.526544	%	0.496824	0.449262	0.740376	0.898463	0.898783	0.804209
rs3798713	chol	-1.00744	-3.0594	%	0.71452	0.284927	0.879316	0.783548	0.994773	0.694943
rs3798713	trg	10.8653	5.3637	%	0.142537	0.479323	0.48997	0.900093	0.650083	0.81887
rs3798713	hdl	-7.89494	-6.85094	%	0.0196556	0.0551733	0.410941	0.783548	0.402449	0.30548
rs3798713	ldl	-0.313402	-3.13713	%	0.938612	0.457399	0.958481	0.898463	0.994773	0.807607
rs3798713	vldl	9.84177	3.914	%	0.16348	0.587544	0.499521	0.911883	0.674583	0.861157
rs3798713	sbp	-2.76818	-0.789837	%	0.0542554	0.604313	0.410941	0.911883	0.515605	0.871062
rs3798713	dbp	0.497783	2.46603	%	0.763917	0.160466	0.893945	0.783548	0.994773	0.543115
rs3798713	alt	-4.6436	-4.81528	%	0.511532	0.51675	0.740376	0.911883	0.905446	0.832783
rs3798713	ast	-8.82555	-9.66655	%	0.0885466	0.074446	0.413765	0.783548	0.556578	0.341644
rs3798713	fast.ins	-11.1418	-19.2211	%	0.344294	0.0992276	0.740376	0.783548	0.844605	0.403954
rs3798713	fast.glu	-1.05438	-0.620474	%	0.425204	0.655611	0.740376	0.911883	0.888263	0.887166
rs3798713	Glu_2hr	-0.655883	-0.191813	%	0.857696	0.960259	0.907178	0.960259	0.994773	0.985741
rs3798713	matsuda_index	7.40896	7.43291	%	0.474281	0.49096	0.740376	0.900093	0.889786	0.828306
rs3798713	homair	-8.50115	-13.8089	%	0.491291	0.265076	0.740376	0.783548	0.895616	0.687328
rs3798713	dio	-3.45874	-6.26924	%	0.79177	0.639514	0.894807	0.911883	0.994773	0.884862
rs3798713	adiponectin	-8.11071	-10.802	%	0.125414	0.0485775	0.483801	0.783548	0.624182	0.282726
rs3798713	height	-0.549545	-0.939496	%	0.509463	0.281789	0.740376	0.783548	0.905446	0.694943
rs3798713	weight	0.782262	-3.12106	%	0.821757	0.38256	0.894807	0.898463	0.994773	0.773007
rs3798719	C12	22.2958	11.3484	%	0.103976	0.362546	0.460048	0.74692	0.571866	0.765878
rs3798719	C14	17.909	10.7107	%	0.161084	0.363342	0.460048	0.74692	0.671185	0.765878
rs3798719	C14_1	8.05159	3.67631	%	0.644388	0.823619	0.864424	0.906977	0.994773	0.954987
rs3798719	C15	11.6393	7.52725	%	0.200748	0.376104	0.460048	0.74692	0.696603	0.770567
rs3798719	C15_1	-11.5565	-13.6459	%	0.189011	0.102765	0.460048	0.62801	0.681678	0.411057
rs3798719	C16	12.3077	4.92439	%	0.147684	0.528916	0.460048	0.855599	0.657182	0.836086
rs3798719	C16_1	17.4286	8.62328	%	0.142382	0.427675	0.460048	0.758778	0.650083	0.802945
rs3798719	C17_1	18.5565	10.972	%	0.063983	0.234558	0.439883	0.74692	0.535198	0.656379
rs3798719	C18	12.0235	3.43333	%	0.0867582	0.592644	0.460048	0.880957	0.554849	0.863455
rs3798719	C18_1cis	17.6002	10.776	%	0.0845675	0.251689	0.460048	0.74692	0.548625	0.670357
rs3798719	C18_1trans	11.6576	-4.61055	%	0.704837	0.866822	0.881046	0.906977	0.994773	0.961839
rs3798719	C18_1vac	4.02113	-0.660819	%	0.868134	0.976252	0.958018	0.976252	0.994773	0.989548
rs3798719	C18_2trans	22.1345	28.6586	%	0.173732	0.0723975	0.460048	0.497733	0.675405	0.337446
rs3798719	C18_2cis	4.50005	7.80117	%	0.542458	0.275193	0.765005	0.74692	0.930764	0.692694
rs3798719	C18_3n3	11.4303	4.72312	%	0.355425	0.679001	0.592376	0.893227	0.844605	0.896895
rs3798719	C18_3n6	22.0811	9.35188	%	0.0584172	0.373146	0.439883	0.74692	0.516165	0.770095
rs3798719	C18_4n3	11.9813	6.66033	%	0.31998	0.546055	0.58663	0.858087	0.824508	0.836086
rs3798719	C20	29.2241	22.7313	%	0.0281763	0.06628	0.319913	0.497733	0.454649	0.323678
rs3798719	C20_1	10.9146	5.64111	%	0.249272	0.523643	0.527306	0.855599	0.738793	0.836086
rs3798719	C20_2	11.7951	1.98445	%	0.143943	0.786809	0.460048	0.906977	0.650083	0.940246
rs3798719	C20_3n3	9.72825	0.45841	%	0.349661	0.96139	0.592376	0.976252	0.844605	0.985741
rs3798719	C20_3n6	10.9909	1.99815	%	0.191156	0.794514	0.460048	0.906977	0.684925	0.942454
rs3798719	C20_4n3	13.2366	30.9212	%	0.505526	0.129233	0.731682	0.67751	0.90347	0.469162
rs3798719	C20_4n6	2.12539	-6.19732	%	0.77365	0.3582	0.945572	0.74692	0.994773	0.765878
rs3798719	C20_5n3	0.565623	-12.0859	%	0.972383	0.406719	0.982112	0.74692	0.994773	0.794327
rs3798719	C21	6.99829	3.7916	%	0.425693	0.645508	0.650365	0.893227	0.888263	0.886465
rs3798719	C22_1	19.0041	13.872	%	0.335838	0.449664	0.592376	0.77286	0.839595	0.804209
rs3798719	C22_4n6	10.0968	1.62089	%	0.282012	0.848256	0.57447	0.906977	0.7832	0.961839
rs3798719	C22_5n3	3.26971	-14.0652	%	0.814201	0.241332	0.956637	0.74692	0.994773	0.656379
rs3798719	C22_5n6	8.94833	3.59205	%	0.409026	0.716028	0.642755	0.906977	0.884871	0.917984
rs3798719	C22_6	-3.09981	-1.22584	%	0.699858	0.873996	0.881046	0.906977	0.994773	0.961839
rs3798719	C24_1	-30.6242	-27.9251	%	0.293528	0.331103	0.576572	0.74692	0.793029	0.75134
rs3798719	C4	12.76	2.83386	%	0.159664	0.731668	0.460048	0.906977	0.671185	0.927618
rs3798719	C6	-1.67206	1.71915	%	0.870926	0.864762	0.958018	0.906977	0.994773	0.961839
rs3798719	fatmass	9.18031	7.40682	%	0.0309596	0.0653163	0.319913	0.497733	0.458469	0.32075
rs3798719	wc	1.88038	1.14576	%	0.0950858	0.284464	0.460048	0.74692	0.569485	0.694943
rs3798719	hip.circum	-0.182939	-0.26025	%	0.82699	0.744302	0.956637	0.906977	0.994773	0.930524
rs3798719	chol	-0.410217	-3.09654	%	0.906529	0.346363	0.972865	0.74692	0.994773	0.76271
rs3798719	trg	13.1514	10.3399	%	0.165952	0.24742	0.460048	0.74692	0.675405	0.663809
rs3798719	hdl	-10.1206	-10.7737	%	0.0166662	0.0073293	0.319913	0.111939	0.381935	0.088596
rs3798719	ldl	-1.07343	-2.74576	%	0.834884	0.571736	0.956637	0.873485	0.994773	0.849878
rs3798719	vldl	9.14089	8.24928	%	0.306949	0.330943	0.582146	0.74692	0.806542	0.75134
rs3798719	sbp	1.02907	1.47866	%	0.581408	0.407411	0.799436	0.74692	0.961728	0.794327
rs3798719	dbp	-0.164676	-0.950368	%	0.937488	0.633783	0.972865	0.893227	0.994773	0.88445
rs3798719	alt	3.81611	3.96986	%	0.6867	0.660517	0.881046	0.893227	0.994773	0.888226
rs3798719	ast	5.05662	5.78836	%	0.478248	0.396877	0.710909	0.74692	0.889786	0.791316
rs3798719	fast.ins	42.4443	57.8114	%	0.0159295	0.00106833	0.319913	0.0587582	0.380923	0.0261148
rs3798719	fast.glu	-0.145753	-0.322738	%	0.931812	0.842242	0.972865	0.906977	0.994773	0.961839
rs3798719	Glu_2hr	10.395	12.3836	%	0.0326503	0.00814102	0.319913	0.111939	0.458469	0.0932825
rs3798719	matsuda_index	-15.2591	-21.8603	%	0.170514	0.0325118	0.460048	0.35763	0.675405	0.223518
rs3798719	homair	36.4782	49.5088	%	0.0348996	0.00422484	0.319913	0.111939	0.458469	0.0663903
rs3798719	dio	-18.1871	-18.7363	%	0.214637	0.178981	0.472201	0.74692	0.704021	0.580765
rs3798719	adiponectin	-6.1028	-7.32355	%	0.374378	0.26149	0.605611	0.74692	0.854389	0.686489
rs3798719	height	1.37591	1.51496	%	0.195665	0.135502	0.460048	0.67751	0.689845	0.482231
rs3798719	weight	0.0984983	1.73028	%	0.982112	0.682101	0.982112	0.893227	0.994773	0.896895
rs953413	C12	-0.512783	-1.95893	%	0.967503	0.874399	0.98542	0.958308	0.994773	0.961839
rs953413	C14	3.21532	4.19363	%	0.781991	0.716007	0.98542	0.958308	0.994773	0.917984
rs953413	C14_1	-12.1774	-4.37033	%	0.333135	0.735305	0.98542	0.958308	0.839595	0.927618
rs953413	C15	1.49884	0.996227	%	0.860638	0.905794	0.98542	0.958308	0.994773	0.973972
rs953413	C15_1	1.01796	1.00755	%	0.904015	0.904032	0.98542	0.958308	0.994773	0.973028
rs953413	C16	5.10019	6.74114	%	0.523752	0.397097	0.98542	0.949579	0.91536	0.791316
rs953413	C16_1	-2.89109	0.167216	%	0.783335	0.987346	0.98542	0.989567	0.994773	0.994314
rs953413	C17_1	-0.723888	-2.23356	%	0.936889	0.803456	0.98542	0.958308	0.994773	0.944313
rs953413	C18	7.15439	7.38294	%	0.285153	0.264278	0.98542	0.937908	0.786137	0.687328
rs953413	C18_1cis	4.61382	3.23021	%	0.621331	0.724295	0.98542	0.958308	0.991868	0.923203
rs953413	C18_1trans	59.9314	25.9629	%	0.0360141	0.302869	0.98542	0.937908	0.458469	0.725829
rs953413	C18_1vac	21.8817	39.7382	%	0.404826	0.148955	0.98542	0.937908	0.884871	0.513639
rs953413	C18_2trans	20.505	1.37759	%	0.194974	0.923461	0.98542	0.958308	0.689845	0.976235
rs953413	C18_2cis	-0.84801	-5.94896	%	0.903229	0.375163	0.98542	0.937908	0.994773	0.770567
rs953413	C18_3n3	-2.93281	7.65301	%	0.792886	0.510044	0.98542	0.958308	0.994773	0.832783
rs953413	C18_3n6	0.661	-4.52776	%	0.94901	0.648755	0.98542	0.958308	0.994773	0.887166
rs953413	C18_4n3	12.3442	6.88809	%	0.30971	0.552091	0.98542	0.958308	0.807301	0.840923
rs953413	C20	8.45948	7.27897	%	0.478931	0.536004	0.98542	0.958308	0.889786	0.836086
rs953413	C20_1	4.59925	8.60641	%	0.61301	0.346686	0.98542	0.937908	0.988264	0.76271
rs953413	C20_2	9.96154	10.3003	%	0.201501	0.181716	0.98542	0.937908	0.696675	0.584467
rs953413	C20_3n3	-3.28432	-7.97064	%	0.721688	0.366024	0.98542	0.937908	0.994773	0.765878
rs953413	C20_3n6	5.50687	4.34397	%	0.49034	0.579483	0.98542	0.958308	0.895616	0.857916
rs953413	C20_4n3	-33.7316	-37.3644	%	0.02185	0.00792735	0.98542	0.436004	0.402449	0.0919817
rs953413	C20_4n6	5.61432	3.6877	%	0.44436	0.607576	0.98542	0.958308	0.888263	0.871062
rs953413	C20_5n3	21.4216	33.0979	%	0.202036	0.0580541	0.98542	0.937908	0.696675	0.309998
rs953413	C21	10.896	1.89991	%	0.187307	0.807968	0.98542	0.958308	0.678554	0.945097
rs953413	C22_1	-16.7163	-17.9192	%	0.377394	0.332397	0.98542	0.937908	0.854535	0.75134
rs953413	C22_4n6	8.49271	9.04466	%	0.37364	0.334701	0.98542	0.937908	0.854389	0.75134
rs953413	C22_5n3	10.3686	13.4059	%	0.457052	0.336197	0.98542	0.937908	0.888263	0.75134
rs953413	C22_5n6	16.8981	24.8283	%	0.117611	0.0230711	0.98542	0.634456	0.624182	0.187689
rs953413	C22_6	0.129567	1.53163	%	0.986963	0.845965	0.986963	0.958308	0.995278	0.961839
rs953413	C24_1	-10.1683	0.432165	%	0.751156	0.989567	0.98542	0.989567	0.994773	0.994314
rs953413	C4	-4.28531	-11.9464	%	0.606881	0.128957	0.98542	0.937908	0.983165	0.469162
rs953413	C6	15.6302	9.33379	%	0.143099	0.367162	0.98542	0.937908	0.650083	0.765878
rs953413	fatmass	-0.445973	-3.50534	%	0.909252	0.356495	0.98542	0.937908	0.994773	0.765878
rs953413	wc	0.357387	-0.425537	%	0.740222	0.688215	0.98542	0.958308	0.994773	0.901234
rs953413	hip.circum	-0.225312	-0.0769448	%	0.779475	0.92293	0.98542	0.958308	0.994773	0.976235
rs953413	chol	-2.20053	-2.1095	%	0.509772	0.522497	0.98542	0.958308	0.905446	0.836086
rs953413	trg	-2.96374	4.40617	%	0.725453	0.610284	0.98542	0.958308	0.994773	0.871062
rs953413	hdl	-6.17971	-6.94906	%	0.138527	0.0903964	0.98542	0.937908	0.648307	0.378678
rs953413	ldl	-1.72892	-0.924447	%	0.725583	0.849927	0.98542	0.958308	0.994773	0.961839
rs953413	vldl	-3.89173	3.68724	%	0.628311	0.654663	0.98542	0.958308	0.993271	0.887166
rs953413	sbp	-3.06094	-2.23775	%	0.0810633	0.198152	0.98542	0.937908	0.546707	0.622762
rs953413	dbp	0.697223	0.982749	%	0.730973	0.624155	0.98542	0.958308	0.994773	0.883616
rs953413	alt	-4.29118	-2.20883	%	0.619173	0.79751	0.98542	0.958308	0.989957	0.943291
rs953413	ast	-5.40013	-7.60192	%	0.401722	0.226287	0.98542	0.937908	0.884871	0.652846
rs953413	fast.ins	-3.5641	-10.4605	%	0.806359	0.444467	0.98542	0.958308	0.994773	0.804209
rs953413	fast.glu	-1.40199	-0.37587	%	0.382516	0.813566	0.98542	0.958308	0.86223	0.948011
rs953413	Glu_2hr	5.66547	4.40524	%	0.212923	0.323518	0.98542	0.937908	0.704021	0.748165
rs953413	matsuda_index	9.39263	6.03123	%	0.445472	0.612033	0.98542	0.958308	0.888263	0.871062
rs953413	homair	0.630769	-2.65001	%	0.967334	0.858059	0.98542	0.958308	0.994773	0.961839
rs953413	dio	-16.145	-19.7635	%	0.259492	0.148258	0.98542	0.937908	0.749188	0.512841
rs953413	adiponectin	-5.32161	-11.3393	%	0.415281	0.0693824	0.98542	0.937908	0.888263	0.331227
rs953413	height	-0.156542	-0.551134	%	0.877692	0.582566	0.98542	0.958308	0.994773	0.860165
rs953413	weight	5.34234	0.607289	%	0.215686	0.884064	0.98542	0.958308	0.704021	0.964752
rs2397142	C12	8.16443	-1.73431	%	0.648182	0.915693	0.9384	0.993915	0.994773	0.976235
rs2397142	C14	-4.48358	-3.58585	%	0.792625	0.829122	0.9384	0.993915	0.994773	0.959027
rs2397142	C14_1	-22.6339	-21.2213	%	0.249846	0.272634	0.9384	0.993915	0.738793	0.692694
rs2397142	C15	-4.57303	-5.607	%	0.714278	0.641398	0.9384	0.993915	0.994773	0.885592
rs2397142	C15_1	-2.6343	-4.67558	%	0.830736	0.68937	0.9384	0.993915	0.994773	0.901673
rs2397142	C16	-3.33114	-0.733543	%	0.775767	0.949102	0.9384	0.993915	0.994773	0.985741
rs2397142	C16_1	-5.18433	-2.97887	%	0.743203	0.847804	0.9384	0.993915	0.994773	0.961839
rs2397142	C17_1	-3.17806	-1.03576	%	0.813236	0.937358	0.9384	0.993915	0.994773	0.98106
rs2397142	C18	-2.82494	-0.0475701	%	0.771507	0.996033	0.9384	0.996033	0.994773	0.996939
rs2397142	C18_1cis	-5.24663	-3.69732	%	0.698773	0.780138	0.9384	0.993915	0.994773	0.939165
rs2397142	C18_1trans	54.584	69.5765	%	0.24253	0.143868	0.9384	0.993915	0.734226	0.501225
rs2397142	C18_1vac	5.65547	13.2943	%	0.871089	0.703196	0.939409	0.993915	0.994773	0.91126
rs2397142	C18_2trans	-17.171	-11.4821	%	0.391054	0.56538	0.9384	0.993915	0.875989	0.846147
rs2397142	C18_2cis	-4.62757	-4.81924	%	0.65838	0.634563	0.9384	0.993915	0.994773	0.88445
rs2397142	C18_3n3	21.8251	16.152	%	0.254097	0.372395	0.9384	0.993915	0.742346	0.76999
rs2397142	C18_3n6	-14.5155	-13.9135	%	0.316486	0.323751	0.9384	0.993915	0.821073	0.748165
rs2397142	C18_4n3	-18.8722	-18.1445	%	0.199799	0.20326	0.9384	0.993915	0.696603	0.626291
rs2397142	C20	-10.2703	-0.584815	%	0.552011	0.973599	0.9384	0.993915	0.938504	0.989548
rs2397142	C20_1	2.74811	10.4367	%	0.83456	0.429405	0.9384	0.993915	0.994773	0.802945
rs2397142	C20_2	2.11974	7.90077	%	0.853091	0.488766	0.9384	0.993915	0.994773	0.827142
rs2397142	C20_3n3	10.5568	7.31395	%	0.44316	0.5767	0.9384	0.993915	0.888263	0.8561
rs2397142	C20_3n6	0.633296	7.58925	%	0.957425	0.523531	0.975155	0.993915	0.994773	0.836086
rs2397142	C20_4n3	19.1183	2.77511	%	0.547222	0.922893	0.9384	0.993915	0.93615	0.976235
rs2397142	C20_4n6	-11.189	-6.75318	%	0.275604	0.507653	0.9384	0.993915	0.779343	0.832783
rs2397142	C20_5n3	-8.59387	-12.9863	%	0.704394	0.544468	0.9384	0.993915	0.994773	0.836086
rs2397142	C21	-7.74197	-3.14616	%	0.514392	0.787907	0.9384	0.993915	0.908236	0.940246
rs2397142	C22_1	47.9044	39.2822	%	0.18277	0.24286	0.9384	0.993915	0.675405	0.656379
rs2397142	C22_4n6	-8.63884	-1.67795	%	0.4819	0.891503	0.9384	0.993915	0.890907	0.967114
rs2397142	C22_5n3	-18.9189	-9.66365	%	0.280798	0.587947	0.9384	0.993915	0.7832	0.861157
rs2397142	C22_5n6	-11.1295	0.445196	%	0.436251	0.975844	0.9384	0.993915	0.888263	0.989548
rs2397142	C22_6	-1.46478	-2.79985	%	0.902797	0.808488	0.954882	0.993915	0.994773	0.945097
rs2397142	C24_1	277.933	157.388	%	0.0035656	0.0300143	0.196108	0.958454	0.291336	0.214812
rs2397142	C4	4.51508	5.73574	%	0.716029	0.633505	0.9384	0.993915	0.994773	0.88445
rs2397142	C6	-12.9591	-10.6018	%	0.302046	0.37909	0.9384	0.993915	0.796764	0.771968
rs2397142	fatmass	-7.54396	-6.52415	%	0.18128	0.233967	0.9384	0.993915	0.675405	0.656379
rs2397142	wc	0.92671	-0.138541	%	0.566102	0.928891	0.9384	0.993915	0.949251	0.976845
rs2397142	hip.circum	-0.681285	-1.00989	%	0.56652	0.378491	0.9384	0.993915	0.949251	0.771968
rs2397142	chol	-1.92712	-0.744878	%	0.699438	0.878111	0.9384	0.993915	0.994773	0.964022
rs2397142	trg	-6.46292	-7.23391	%	0.600569	0.54272	0.9384	0.993915	0.978927	0.836086
rs2397142	hdl	0.436935	4.09596	%	0.945745	0.517083	0.975155	0.993915	0.994773	0.832783
rs2397142	ldl	-1.89096	-1.73004	%	0.796527	0.807448	0.9384	0.993915	0.994773	0.945097
rs2397142	vldl	-7.0351	-10.3053	%	0.549356	0.356017	0.9384	0.993915	0.937196	0.765878
rs2397142	sbp	2.90833	0.114293	%	0.290931	0.965363	0.9384	0.993915	0.792139	0.985741
rs2397142	dbp	0.0155383	-2.36263	%	0.995851	0.407995	0.995851	0.993915	0.998192	0.794327
rs2397142	alt	10.6993	17.0437	%	0.436452	0.211745	0.9384	0.993915	0.888263	0.631128
rs2397142	ast	9.09034	12.5955	%	0.378326	0.213436	0.9384	0.993915	0.854535	0.631128
rs2397142	fast.ins	27.531	26.0453	%	0.266034	0.272781	0.9384	0.993915	0.762078	0.692694
rs2397142	fast.glu	-5.59321	-4.77596	%	0.0163128	0.0348529	0.448602	0.958454	0.381789	0.232352
rs2397142	Glu_2hr	1.52053	3.50207	%	0.819385	0.590284	0.9384	0.993915	0.994773	0.861157
rs2397142	matsuda_index	-3.6393	3.00715	%	0.838453	0.866271	0.9384	0.993915	0.994773	0.961839
rs2397142	homair	21.411	24.5944	%	0.383793	0.307142	0.9384	0.993915	0.863338	0.729711
rs2397142	dio	-9.55335	-10.1173	%	0.680345	0.651976	0.9384	0.993915	0.994773	0.887166
rs2397142	adiponectin	9.49228	15.6394	%	0.365719	0.133973	0.9384	0.993915	0.846927	0.478473
rs2397142	height	-0.630366	-0.918247	%	0.675631	0.527955	0.9384	0.993915	0.994773	0.836086
rs2397142	weight	-8.5172	-10.2381	%	0.155695	0.0749079	0.9384	0.993915	0.668709	0.341903
rs9357760	C12	8.90854	-1.72899	%	0.616169	0.915217	0.912863	0.989794	0.988264	0.976235
rs9357760	C14	-4.58658	-3.35222	%	0.786724	0.839651	0.912863	0.989794	0.994773	0.961839
rs9357760	C14_1	-22.7368	-21.2158	%	0.245864	0.271547	0.912863	0.989794	0.737626	0.692694
rs9357760	C15	-5.15957	-5.27601	%	0.676721	0.66024	0.912863	0.989794	0.994773	0.888226
rs9357760	C15_1	-3.52554	-4.67368	%	0.774939	0.69099	0.912863	0.989794	0.994773	0.902719
rs9357760	C16	-3.64654	-0.57173	%	0.753737	0.960231	0.912863	0.989794	0.994773	0.985741
rs9357760	C16_1	-5.92976	-2.67582	%	0.705573	0.862949	0.912863	0.989794	0.994773	0.961839
rs9357760	C17_1	-2.9043	-1.20985	%	0.828532	0.926536	0.912863	0.989794	0.994773	0.976235
rs9357760	C18	-2.75088	0.121936	%	0.776118	0.989794	0.912863	0.989794	0.994773	0.994314
rs9357760	C18_1cis	-5.42674	-3.46031	%	0.686989	0.793292	0.912863	0.989794	0.994773	0.942454
rs9357760	C18_1trans	53.3815	69.9201	%	0.246099	0.138942	0.912863	0.989794	0.737626	0.491434
rs9357760	C18_1vac	5.91106	13.3547	%	0.865071	0.701617	0.912863	0.989794	0.994773	0.91126
rs9357760	C18_2trans	-17.7187	-11.335	%	0.373069	0.569634	0.912863	0.989794	0.854389	0.847996
rs9357760	C18_2cis	-4.4861	-4.77755	%	0.666519	0.636009	0.912863	0.989794	0.994773	0.88445
rs9357760	C18_3n3	21.9181	16.3168	%	0.249788	0.36607	0.912863	0.989794	0.738793	0.765878
rs9357760	C18_3n6	-13.7493	-14.2251	%	0.343917	0.311986	0.912863	0.989794	0.844605	0.733301
rs9357760	C18_4n3	-19.2919	-18.0323	%	0.187528	0.205822	0.912863	0.989794	0.678554	0.631128
rs9357760	C20	-9.8811	-0.433083	%	0.56707	0.980429	0.912863	0.989794	0.949251	0.991243
rs9357760	C20_1	1.91664	11.0316	%	0.882891	0.402296	0.912863	0.989794	0.994773	0.792012
rs9357760	C20_2	1.89559	8.11578	%	0.867709	0.475995	0.912863	0.989794	0.994773	0.816839
rs9357760	C20_3n3	14.782	8.12109	%	0.330865	0.569699	0.912863	0.989794	0.839595	0.847996
rs9357760	C20_3n6	0.265594	7.759	%	0.982005	0.512869	0.982005	0.989794	0.994773	0.832783
rs9357760	C20_4n3	20.0387	2.03062	%	0.52814	0.9432	0.912863	0.989794	0.917778	0.9825
rs9357760	C20_4n6	-11.4167	-6.58809	%	0.262293	0.516373	0.912863	0.989794	0.753323	0.832783
rs9357760	C20_5n3	-8.18819	-12.588	%	0.718158	0.557952	0.912863	0.989794	0.994773	0.84306
rs9357760	C21	-8.54373	-3.15013	%	0.466905	0.786824	0.912863	0.989794	0.889786	0.940246
rs9357760	C22_1	47.9044	39.2822	%	0.18277	0.24286	0.912863	0.989794	0.675405	0.656379
rs9357760	C22_4n6	-8.85223	-1.55065	%	0.469148	0.899593	0.912863	0.989794	0.889786	0.971282
rs9357760	C22_5n3	-18.687	-9.68266	%	0.285085	0.585945	0.912863	0.989794	0.786137	0.861157
rs9357760	C22_5n6	-11.1996	0.631927	%	0.431519	0.965682	0.912863	0.989794	0.888263	0.985741
rs9357760	C22_6	-1.68417	-2.4142	%	0.887619	0.834154	0.912863	0.989794	0.994773	0.961325
rs9357760	C24_1	276.996	157.885	%	0.00370791	0.0301868	0.203935	0.932725	0.291336	0.214812
rs9357760	C4	4.91146	6.2195	%	0.694009	0.60811	0.912863	0.989794	0.994773	0.871062
rs9357760	C6	-14.0545	-10.7107	%	0.261194	0.375922	0.912863	0.989794	0.75213	0.770567
rs9357760	fatmass	-7.79967	-6.44372	%	0.16374	0.237771	0.912863	0.989794	0.674583	0.656379
rs9357760	wc	0.804426	-0.1146	%	0.616317	0.940931	0.912863	0.989794	0.988264	0.9825
rs9357760	hip.circum	-0.545332	-1.06368	%	0.647522	0.355548	0.912863	0.989794	0.994773	0.765878
rs9357760	chol	-1.90921	-0.833105	%	0.701061	0.863433	0.912863	0.989794	0.994773	0.961839
rs9357760	trg	-6.65923	-7.1989	%	0.589604	0.545802	0.912863	0.989794	0.969454	0.836086
rs9357760	hdl	0.840138	4.09142	%	0.896265	0.51879	0.912863	0.989794	0.994773	0.834312
rs9357760	ldl	-2.10956	-1.92453	%	0.772967	0.786015	0.912863	0.989794	0.994773	0.940246
rs9357760	vldl	-7.3012	-10.2572	%	0.534708	0.360179	0.912863	0.989794	0.927628	0.765878
rs9357760	sbp	3.25498	0.135064	%	0.236945	0.959044	0.912863	0.989794	0.730084	0.985741
rs9357760	dbp	0.449784	-2.38587	%	0.880549	0.403794	0.912863	0.989794	0.994773	0.793167
rs9357760	alt	9.37051	17.0745	%	0.494071	0.212945	0.912863	0.989794	0.896829	0.631128
rs9357760	ast	9.3441	12.4363	%	0.364517	0.218468	0.912863	0.989794	0.846927	0.637439
rs9357760	fast.ins	27.9493	25.385	%	0.256319	0.281462	0.912863	0.989794	0.745902	0.694943
rs9357760	fast.glu	-5.77546	-4.76862	%	0.0123185	0.0339173	0.33876	0.932725	0.375102	0.22889
rs9357760	Glu_2hr	1.35436	3.41837	%	0.837435	0.596655	0.912863	0.989794	0.994773	0.864718
rs9357760	matsuda_index	-3.73332	3.43387	%	0.833594	0.847517	0.912863	0.989794	0.994773	0.961839
rs9357760	homair	21.5833	23.9825	%	0.377008	0.315692	0.912863	0.989794	0.854535	0.740429
rs9357760	dio	-8.95391	-10.4905	%	0.695414	0.634218	0.912863	0.989794	0.994773	0.88445
rs9357760	adiponectin	9.92174	15.5451	%	0.344376	0.135901	0.912863	0.989794	0.844605	0.482231
rs9357760	height	-0.59826	-0.984482	%	0.691742	0.499698	0.912863	0.989794	0.994773	0.831569
rs9357760	weight	-8.40816	-10.4575	%	0.160412	0.0683498	0.912863	0.989794	0.671185	0.328318
rs7744440	C12	12.513	8.93259	%	0.298465	0.434575	0.661391	0.861535	0.796764	0.802945
rs7744440	C14	9.07625	4.72039	%	0.422053	0.656668	0.703422	0.988781	0.888263	0.88739
rs7744440	C14_1	-13.0111	-16.1185	%	0.351635	0.223538	0.677645	0.650478	0.844605	0.64879
rs7744440	C15	10.425	5.39652	%	0.204881	0.484038	0.661391	0.861535	0.700624	0.82167
rs7744440	C15_1	-9.71541	-13.2058	%	0.223881	0.0825181	0.661391	0.378208	0.711836	0.366008
rs7744440	C16	8.05924	1.98559	%	0.293593	0.781139	0.661391	0.988781	0.793029	0.939165
rs7744440	C16_1	9.83312	2.83439	%	0.353397	0.77304	0.677645	0.988781	0.844605	0.939165
rs7744440	C17_1	12.0536	5.91352	%	0.178812	0.479865	0.661391	0.861535	0.675405	0.81887
rs7744440	C18	8.5034	1.05935	%	0.181171	0.857099	0.661391	0.988781	0.675405	0.961839
rs7744440	C18_1cis	22.1624	15.6074	%	0.0205195	0.0799189	0.564285	0.378208	0.402449	0.355914
rs7744440	C18_1trans	9.04326	-0.357871	%	0.742273	0.988781	0.949419	0.988781	0.994773	0.994314
rs7744440	C18_1vac	-16.4457	-16.8977	%	0.408544	0.367639	0.703422	0.861535	0.884871	0.765878
rs7744440	C18_2trans	22.8144	28.185	%	0.129954	0.0574594	0.661391	0.351141	0.624182	0.309998
rs7744440	C18_2cis	9.44784	12.48	%	0.176673	0.0665959	0.661391	0.366278	0.675405	0.323678
rs7744440	C18_3n3	11.7232	4.35255	%	0.300632	0.678239	0.661391	0.988781	0.796764	0.896895
rs7744440	C18_3n6	15.1102	3.17359	%	0.149142	0.738372	0.661391	0.988781	0.657182	0.927792
rs7744440	C18_4n3	4.73486	3.72497	%	0.661737	0.715473	0.887696	0.988781	0.994773	0.917984
rs7744440	C20	13.7609	14.9894	%	0.219941	0.168953	0.661391	0.619494	0.711836	0.556815
rs7744440	C20_1	8.24391	5.46066	%	0.333249	0.500625	0.677645	0.861535	0.839595	0.831855
rs7744440	C20_2	6.70314	-0.388552	%	0.357304	0.954066	0.677645	0.988781	0.84493	0.985741
rs7744440	C20_3n3	4.6203	-0.276408	%	0.626001	0.975295	0.882822	0.988781	0.993271	0.989548
rs7744440	C20_3n6	9.97536	2.23706	%	0.196612	0.754037	0.661391	0.988781	0.690969	0.932944
rs7744440	C20_4n3	25.3848	38.9408	%	0.183734	0.0432128	0.661391	0.351141	0.675405	0.264305
rs7744440	C20_4n6	1.96978	-7.81377	%	0.771867	0.207261	0.96058	0.650478	0.994773	0.631128
rs7744440	C20_5n3	0.941243	-16.2945	%	0.94938	0.208777	0.980096	0.650478	0.994773	0.631128
rs7744440	C21	6.82244	-0.882192	%	0.418489	0.91055	0.703422	0.988781	0.888263	0.976223
rs7744440	C22_1	6.31755	18.3345	%	0.711741	0.295206	0.932042	0.811818	0.994773	0.716837
rs7744440	C22_4n6	4.91143	-1.93463	%	0.564254	0.804383	0.838756	0.988781	0.949251	0.944313
rs7744440	C22_5n3	0.69715	-20.4851	%	0.955548	0.0543499	0.980096	0.351141	0.994773	0.303476
rs7744440	C22_5n6	5.11334	0.647658	%	0.601735	0.94296	0.870932	0.988781	0.978927	0.9825
rs7744440	C22_6	1.82834	0.37063	%	0.809878	0.959143	0.96058	0.988781	0.994773	0.985741
rs7744440	C24_1	-3.6978	2.91174	%	0.903267	0.923456	0.974111	0.988781	0.994773	0.976235
rs7744440	C4	9.16358	0.846451	%	0.254422	0.909368	0.661391	0.988781	0.742346	0.975907
rs7744440	C6	0.239233	-3.01502	%	0.980096	0.744535	0.980096	0.988781	0.994773	0.930524
rs7744440	fatmass	9.40856	7.97583	%	0.0157871	0.0317822	0.564285	0.349604	0.380923	0.221268
rs7744440	wc	1.41325	0.87596	%	0.171654	0.376884	0.661391	0.861535	0.675405	0.770582
rs7744440	hip.circum	0.485205	-0.138293	%	0.526055	0.850433	0.803695	0.988781	0.917053	0.961839
rs7744440	chol	-0.655344	-2.28536	%	0.838324	0.455454	0.96058	0.861535	0.994773	0.806762
rs7744440	trg	6.4981	6.10094	%	0.441788	0.451136	0.714658	0.861535	0.888263	0.804209
rs7744440	hdl	-7.20927	-8.57828	%	0.0680711	0.0228243	0.656333	0.313834	0.546557	0.187689
rs7744440	ldl	0.125891	-1.45606	%	0.979089	0.750069	0.980096	0.988781	0.994773	0.932944
rs7744440	vldl	7.20813	7.26076	%	0.378325	0.356064	0.693596	0.861535	0.854535	0.765878
rs7744440	sbp	0.248248	1.60739	%	0.884602	0.331364	0.973062	0.861535	0.994773	0.75134
rs7744440	dbp	-0.401629	-0.284729	%	0.835553	0.878328	0.96058	0.988781	0.994773	0.964022
rs7744440	alt	1.29507	1.43844	%	0.879815	0.861348	0.973062	0.988781	0.994773	0.961839
rs7744440	ast	2.93962	4.13904	%	0.650154	0.508903	0.887696	0.861535	0.994773	0.832783
rs7744440	fast.ins	30.0908	45.3149	%	0.0546167	0.00461315	0.656333	0.155529	0.515605	0.0691741
rs7744440	fast.glu	1.12732	0.980754	%	0.474338	0.516921	0.745389	0.861535	0.889786	0.832783
rs7744440	Glu_2hr	9.43917	11.9101	%	0.0348614	0.00614273	0.639126	0.155529	0.458469	0.0788715
rs7744440	matsuda_index	-11.1539	-19.424	%	0.288405	0.0447786	0.661391	0.351141	0.791137	0.266918
rs7744440	homair	28.1131	41.875	%	0.0715999	0.00848339	0.656333	0.155529	0.546707	0.0952217
rs7744440	dio	-15.8783	-18.5918	%	0.250882	0.157388	0.661391	0.618309	0.739868	0.539335
rs7744440	adiponectin	-7.32975	-7.3384	%	0.243158	0.224711	0.661391	0.650478	0.734226	0.650478
rs7744440	height	1.22789	1.35177	%	0.206265	0.147786	0.661391	0.618309	0.700624	0.512823
rs7744440	weight	1.07415	2.8852	%	0.790985	0.462701	0.96058	0.861535	0.994773	0.812429

## Sheet: Table 3
SNP	Phenotype	Est	Est unit	pval	pval(fdr)	global_fdr		Table 1: Summary statistics for all additive model comparisons for the AIR registry, females only
genors1535	C12	12.9947	%	0.456517	0.798905	0.811144		Est: estimate
genors1535	C14	30.4353	%	0.0744278	0.297711	0.34733
genors1535	C14_1	7.16279	%	0.684633	0.873723	0.919277
genors1535	C15	4.98779	%	0.648996	0.873723	0.919277
genors1535	C15_1	1.33697	%	0.910291	0.944489	0.963635
genors1535	C16	12.1173	%	0.259727	0.640425	0.671811
genors1535	C16_1	12.8206	%	0.367741	0.762723	0.777114
genors1535	C17_1	4.58293	%	0.702099	0.873723	0.919277
genors1535	C18	7.06598	%	0.424578	0.792546	0.799933
genors1535	C18_1cis	9.64225	%	0.397465	0.792546	0.796076
genors1535	C18_1trans	15.8779	%	0.629761	0.873723	0.919277
genors1535	C18_1vac	-0.640708	%	0.985163	0.985163	0.990018
genors1535	C18_2trans	6.98217	%	0.681037	0.873723	0.919277
genors1535	C18_2cis	15.6823	%	0.142764	0.493091	0.502817
genors1535	C18_3n3	17.137	%	0.266577	0.640425	0.673014
genors1535	C18_3n6	-13.31	%	0.285904	0.640425	0.693101
genors1535	C18_4n3	24.9767	%	0.163547	0.508811	0.535428
genors1535	C20	-10.4397	%	0.444895	0.798905	0.811144
genors1535	C20_1	-10.976	%	0.277364	0.640425	0.676793
genors1535	C20_2	-3.39954	%	0.720475	0.8771	0.919277
genors1535	C20_3n3	2.83806	%	0.837725	0.902166	0.926793
genors1535	C20_3n6	-2.43327	%	0.81078	0.901597	0.924686
genors1535	C20_4n3	15.1583	%	0.570745	0.873723	0.911889
genors1535	C20_4n6	-5.21661	%	0.519527	0.831243	0.849241
genors1535	C20_5n3	-30.2792	%	0.0681777	0.293688	0.336383
genors1535	C21	-3.87652	%	0.686492	0.873723	0.919277
genors1535	C22_1	-39.9797	%	0.149688	0.493091	0.511769
genors1535	C22_4n6	9.56195	%	0.488234	0.828518	0.827265
genors1535	C22_5n3	8.26236	%	0.638404	0.873723	0.919277
genors1535	C22_5n6	12.1214	%	0.4123	0.792546	0.796076
genors1535	C22_6	-3.02592	%	0.758757	0.899277	0.919277
genors1535	C24_1	12.5512	%	0.779249	0.899277	0.921552
genors1535	C4	3.34794	%	0.786867	0.899277	0.923785
genors1535	C6	6.14954	%	0.694821	0.873723	0.919277
genors1535	fatmass	-1.38409	%	0.661447	0.873723	0.919277
genors1535	wc	1.42247	%	0.351967	0.758083	0.766925
genors1535	hip.circum	-1.26326	%	0.206673	0.589703	0.633844
genors1535	chol	-0.394236	%	0.927623	0.944489	0.968978
genors1535	trg	24.0809	%	0.0519108	0.289783	0.320728
genors1535	hdl	-10.5596	%	0.0569217	0.289783	0.320857
genors1535	ldl	-0.577959	%	0.923097	0.944489	0.967136
genors1535	vldl	27.6647	%	0.0243039	0.170127	0.182687
genors1535	sbp	7.20157	%	0.00563228	0.0630816	0.0687538
genors1535	dbp	6.65599	%	0.0207864	0.166291	0.17245
genors1535	alt	15.404	%	0.230155	0.613747	0.648732
genors1535	ast	12.0917	%	0.210608	0.589703	0.636203
genors1535	fast.ins	-10.6539	%	0.821098	0.901597	0.924686
genors1535	fast.glu	26.4273	%	2.4898e-22	6.97144e-21	1.19796e-20
genors1535	Glu_2hr	83.6	%	7.83379e-23	4.38692e-21	7.45705e-21
genors1535	matsuda_index	-55.2212	%	0.000136993	0.00255719	0.00295061
genors1535	homair	62.7439	%	0.0638875	0.293688	0.327975
genors1535	dio	-58.858	%	0.00240608	0.0336852	0.0364164
genors1535	hba1c	10.3322	%	0.0567813	0.289783	0.320857
genors1535	adiponectin	-20.5984	%	0.0124051	0.115781	0.120815
genors1535	height	0.895952	%	0.506424	0.831243	0.83958
genors1535	weight	9.78995	%	0.108794	0.406163	0.429045
genors1570069	C12	16.3572	%	0.430523	0.861047	0.807005
genors1570069	C14	35.4764	%	0.071622	0.364621	0.341931
genors1570069	C14_1	1.65196	%	0.927796	0.956049	0.968978
genors1570069	C15	6.94433	%	0.577673	0.909084	0.916449
genors1570069	C15_1	-1.04041	%	0.938977	0.956049	0.969266
genors1570069	C16	13.2722	%	0.274694	0.766175	0.673211
genors1570069	C16_1	14.6962	%	0.360575	0.807689	0.767574
genors1570069	C17_1	5.85689	%	0.6674	0.909084	0.919277
genors1570069	C18	7.08652	%	0.477693	0.909084	0.820577
genors1570069	C18_1cis	10.1657	%	0.415982	0.861047	0.79641
genors1570069	C18_1trans	12.1132	%	0.745386	0.909084	0.919277
genors1570069	C18_1vac	14.1997	%	0.734998	0.909084	0.919277
genors1570069	C18_2trans	-0.689254	%	0.971067	0.971067	0.98631
genors1570069	C18_2cis	11.5216	%	0.244947	0.721948	0.665819
genors1570069	C18_3n3	17.5604	%	0.324429	0.766175	0.73704
genors1570069	C18_3n6	-5.57792	%	0.705842	0.909084	0.919277
genors1570069	C18_4n3	29.691	%	0.170162	0.680649	0.552411
genors1570069	C20	-12.6701	%	0.410159	0.861047	0.796076
genors1570069	C20_1	-13.0605	%	0.238785	0.721948	0.656501
genors1570069	C20_2	-3.90959	%	0.710506	0.909084	0.919277
genors1570069	C20_3n3	4.29471	%	0.758559	0.909084	0.919277
genors1570069	C20_3n6	-2.44812	%	0.834261	0.953441	0.926793
genors1570069	C20_4n3	-4.24901	%	0.88438	0.956049	0.954244
genors1570069	C20_4n6	-1.10495	%	0.913019	0.956049	0.965611
genors1570069	C20_5n3	-9.3613	%	0.65429	0.909084	0.919277
genors1570069	C21	-5.95883	%	0.558913	0.909084	0.8994
genors1570069	C22_1	-42.6886	%	0.122927	0.52953	0.465127
genors1570069	C22_4n6	16.0154	%	0.328361	0.766175	0.740048
genors1570069	C22_5n3	14.163	%	0.502408	0.909084	0.837347
genors1570069	C22_5n6	22.1873	%	0.210742	0.721948	0.636203
genors1570069	C22_6	2.72799	%	0.810977	0.94614	0.924686
genors1570069	C24_1	-3.46726	%	0.936739	0.956049	0.969266
genors1570069	C4	4.2512	%	0.755088	0.909084	0.919277
genors1570069	C6	6.32467	%	0.682065	0.909084	0.919277
genors1570069	fatmass	-1.39704	%	0.67013	0.909084	0.919277
genors1570069	wc	2.13565	%	0.207131	0.721948	0.633844
genors1570069	hip.circum	-1.321	%	0.225166	0.721948	0.647809
genors1570069	chol	0.623024	%	0.895578	0.956049	0.958195
genors1570069	trg	31.0236	%	0.0295148	0.183647	0.214653
genors1570069	hdl	-12.2392	%	0.0404054	0.22627	0.272615
genors1570069	ldl	2.31967	%	0.731166	0.909084	0.919277
genors1570069	vldl	36.0959	%	0.0103381	0.0964891	0.110863
genors1570069	sbp	7.14685	%	0.0131729	0.105383	0.122947
genors1570069	dbp	7.0825	%	0.0229678	0.160775	0.178305
genors1570069	alt	13.6925	%	0.321568	0.766175	0.736515
genors1570069	ast	6.21442	%	0.525717	0.909084	0.854576
genors1570069	fast.ins	-13.6872	%	0.762981	0.909084	0.919277
genors1570069	fast.glu	22.2806	%	8.49543e-14	2.37872e-12	2.37872e-12
genors1570069	Glu_2hr	82.0553	%	1.8944e-18	1.06087e-16	5.44034e-17
genors1570069	matsuda_index	-53.0243	%	0.000854939	0.0159589	0.0159589
genors1570069	homair	34.2656	%	0.313822	0.766175	0.729214
genors1570069	dio	-58.0903	%	0.00481692	0.0539495	0.0649993
genors1570069	hba1c	8.59275	%	0.0980555	0.457592	0.409784
genors1570069	adiponectin	-25.2534	%	0.00401209	0.0539495	0.0561693
genors1570069	height	-0.773334	%	0.588921	0.909084	0.919277
genors1570069	weight	3.10378	%	0.623127	0.909084	0.919277
genors174455	C12	13.8893	%	0.425679	0.758427	0.799933
genors174455	C14	31.9486	%	0.0608919	0.262304	0.327975
genors174455	C14_1	5.40165	%	0.759938	0.923546	0.919277
genors174455	C15	5.89358	%	0.589466	0.87672	0.919277
genors174455	C15_1	1.27783	%	0.914752	0.96653	0.96562
genors174455	C16	13.0268	%	0.224239	0.57337	0.647809
genors174455	C16_1	13.4053	%	0.348173	0.686266	0.766925
genors174455	C17_1	5.38191	%	0.653886	0.923546	0.919277
genors174455	C18	7.74254	%	0.380874	0.710965	0.791427
genors174455	C18_1cis	10.501	%	0.355388	0.686266	0.766925
genors174455	C18_1trans	14.3729	%	0.661802	0.923546	0.919277
genors174455	C18_1vac	1.29921	%	0.970424	0.970424	0.98631
genors174455	C18_2trans	6.6387	%	0.695721	0.923546	0.919277
genors174455	C18_2cis	15.5109	%	0.149565	0.465313	0.511769
genors174455	C18_3n3	18.6585	%	0.225253	0.57337	0.647809
genors174455	C18_3n6	-12.4573	%	0.335405	0.686266	0.748314
genors174455	C18_4n3	27.6993	%	0.126502	0.442757	0.467598
genors174455	C20	-9.87275	%	0.471041	0.799342	0.81499
genors174455	C20_1	-10.5174	%	0.295312	0.686266	0.7003
genors174455	C20_2	-2.92209	%	0.758724	0.923546	0.919277
genors174455	C20_3n3	3.2743	%	0.814228	0.923546	0.924686
genors174455	C20_3n6	-1.96828	%	0.848901	0.924557	0.932127
genors174455	C20_4n3	14.3341	%	0.591291	0.87672	0.919277
genors174455	C20_4n6	-4.58905	%	0.594917	0.87672	0.919277
genors174455	C20_5n3	-27.8673	%	0.10807	0.43228	0.427698
genors174455	C21	-3.46554	%	0.721298	0.923546	0.919277
genors174455	C22_1	-40.3098	%	0.147666	0.465313	0.508879
genors174455	C22_4n6	10.9016	%	0.433387	0.758427	0.807449
genors174455	C22_5n3	11.9043	%	0.507287	0.835531	0.83958
genors174455	C22_5n6	14.2424	%	0.338833	0.686266	0.75446
genors174455	C22_6	-2.20302	%	0.824595	0.923546	0.924686
genors174455	C24_1	10.8325	%	0.806926	0.923546	0.924686
genors174455	C4	2.20527	%	0.858517	0.924557	0.939003
genors174455	C6	5.22254	%	0.738018	0.923546	0.919277
genors174455	fatmass	-1.32368	%	0.676779	0.923546	0.919277
genors174455	wc	1.50668	%	0.327211	0.686266	0.740048
genors174455	hip.circum	-1.26882	%	0.207721	0.57337	0.633918
genors174455	chol	0.180779	%	0.966591	0.970424	0.985061
genors174455	trg	25.451	%	0.0396422	0.246662	0.26929
genors174455	hdl	-10.6352	%	0.0554498	0.260924	0.320857
genors174455	ldl	0.307499	%	0.958941	0.970424	0.980834
genors174455	vldl	29.0188	%	0.0178859	0.126936	0.160257
genors174455	sbp	7.36171	%	0.00468843	0.0525104	0.0640371
genors174455	dbp	6.80588	%	0.0181338	0.126936	0.1605
genors174455	alt	15.7297	%	0.221238	0.57337	0.647809
genors174455	ast	11.1513	%	0.245877	0.598657	0.665819
genors174455	fast.ins	-10.3829	%	0.824205	0.923546	0.924686
genors174455	fast.glu	26.545	%	2.11591e-22	5.92454e-21	1.18491e-20
genors174455	Glu_2hr	83.8277	%	7.61431e-23	4.26401e-21	7.45705e-21
genors174455	matsuda_index	-56.3748	%	9.10486e-05	0.00169957	0.00242796
genors174455	homair	68.529	%	0.0453559	0.253993	0.299321
genors174455	dio	-60.6177	%	0.00153593	0.021503	0.027664
genors174455	hba1c	10.3794	%	0.0559124	0.260924	0.320857
genors174455	adiponectin	-21.2494	%	0.00990548	0.0924511	0.10771
genors174455	height	0.809089	%	0.547292	0.875667	0.884512
genors174455	weight	9.30273	%	0.124981	0.442757	0.465917
genors174537	C12	12.9429	%	0.458848	0.789844	0.811144
genors174537	C14	30.7234	%	0.0726604	0.290642	0.341931
genors174537	C14_1	8.09818	%	0.649061	0.864666	0.919277
genors174537	C15	5.17482	%	0.637801	0.864666	0.919277
genors174537	C15_1	1.02773	%	0.930911	0.947837	0.968978
genors174537	C16	12.2351	%	0.255878	0.61213	0.670364
genors174537	C16_1	13.1502	%	0.35718	0.749095	0.767574
genors174537	C17_1	4.92666	%	0.682229	0.864666	0.919277
genors174537	C18	7.06159	%	0.425099	0.789844	0.799933
genors174537	C18_1cis	9.66654	%	0.39661	0.789844	0.796076
genors174537	C18_1trans	15.8779	%	0.629761	0.864666	0.919277
genors174537	C18_1vac	0.549962	%	0.987366	0.987366	0.990018
genors174537	C18_2trans	7.44616	%	0.662374	0.864666	0.919277
genors174537	C18_2cis	15.2794	%	0.15267	0.487272	0.511769
genors174537	C18_3n3	17.6694	%	0.253689	0.61213	0.670364
genors174537	C18_3n6	-13.9365	%	0.262341	0.61213	0.673014
genors174537	C18_4n3	25.502	%	0.156623	0.487272	0.515935
genors174537	C20	-10.3047	%	0.451512	0.789844	0.811144
genors174537	C20_1	-10.7359	%	0.289513	0.64851	0.696098
genors174537	C20_2	-3.19121	%	0.73764	0.87944	0.919277
genors174537	C20_3n3	2.81673	%	0.839079	0.921341	0.926793
genors174537	C20_3n6	-1.84576	%	0.856524	0.922411	0.937739
genors174537	C20_4n3	15.4118	%	0.565397	0.864666	0.904636
genors174537	C20_4n6	-5.87804	%	0.465444	0.789844	0.811144
genors174537	C20_5n3	-30.8541	%	0.0634872	0.275208	0.327975
genors174537	C21	-4.24577	%	0.657083	0.864666	0.919277
genors174537	C22_1	-40.1824	%	0.147458	0.487272	0.508879
genors174537	C22_4n6	9.40486	%	0.495602	0.816286	0.831641
genors174537	C22_5n3	7.51713	%	0.668647	0.864666	0.919277
genors174537	C22_5n6	12.1063	%	0.413765	0.789844	0.796076
genors174537	C22_6	-3.28826	%	0.738101	0.87944	0.919277
genors174537	C24_1	12.9979	%	0.772175	0.900871	0.921552
genors174537	C4	2.83102	%	0.81903	0.919629	0.924686
genors174537	C6	6.14954	%	0.694821	0.864666	0.919277
genors174537	fatmass	-1.44185	%	0.648359	0.864666	0.919277
genors174537	wc	1.39652	%	0.361171	0.749095	0.767574
genors174537	hip.circum	-1.30691	%	0.190528	0.561557	0.597581
genors174537	chol	-0.430122	%	0.921084	0.947837	0.966836
genors174537	trg	24.4132	%	0.0496974	0.275208	0.316256
genors174537	hdl	-10.5871	%	0.0565552	0.275208	0.320857
genors174537	ldl	-0.683298	%	0.909079	0.947837	0.963263
genors174537	vldl	27.9424	%	0.0234025	0.163818	0.178305
genors174537	sbp	7.18276	%	0.00578489	0.0647908	0.0687538
genors174537	dbp	6.62934	%	0.0213486	0.163818	0.173264
genors174537	alt	15.3206	%	0.232849	0.61213	0.648732
genors174537	ast	12.1448	%	0.209021	0.585259	0.634428
genors174537	fast.ins	-10.6539	%	0.821098	0.919629	0.924686
genors174537	fast.glu	26.3861	%	2.88186e-22	8.06921e-21	1.19796e-20
genors174537	Glu_2hr	83.6439	%	7.9897e-23	4.47423e-21	7.45705e-21
genors174537	matsuda_index	-55.2212	%	0.000136993	0.00255719	0.00295061
genors174537	homair	62.7439	%	0.0638875	0.275208	0.327975
genors174537	dio	-58.858	%	0.00240608	0.0336852	0.0364164
genors174537	hba1c	10.337	%	0.0566791	0.275208	0.320857
genors174537	adiponectin	-20.5204	%	0.0128828	0.120239	0.12125
genors174537	height	0.866898	%	0.52016	0.832257	0.849241
genors174537	weight	9.69082	%	0.112437	0.419765	0.437255
genors174538	C12	14.5064	%	0.410992	0.742438	0.796076
genors174538	C14	31.9344	%	0.0640611	0.298952	0.327975
genors174538	C14_1	8.21875	%	0.648128	0.86977	0.919277
genors174538	C15	5.67515	%	0.608487	0.86977	0.919277
genors174538	C15_1	1.55019	%	0.896925	0.947694	0.958195
genors174538	C16	12.9698	%	0.231328	0.600213	0.648732
genors174538	C16_1	14.1993	%	0.323885	0.725189	0.73704
genors174538	C17_1	5.46233	%	0.652328	0.86977	0.919277
genors174538	C18	7.87611	%	0.376392	0.726825	0.785025
genors174538	C18_1cis	10.7115	%	0.349645	0.725189	0.766925
genors174538	C18_1trans	10.4278	%	0.747948	0.903193	0.919277
genors174538	C18_1vac	1.13671	%	0.973981	0.973981	0.98631
genors174538	C18_2trans	8.44071	%	0.623529	0.86977	0.919277
genors174538	C18_2cis	15.9598	%	0.139522	0.434068	0.494508
genors174538	C18_3n3	17.7091	%	0.255361	0.621748	0.670364
genors174538	C18_3n6	-11.9126	%	0.343514	0.725189	0.760347
genors174538	C18_4n3	26.984	%	0.134734	0.434068	0.482115
genors174538	C20	-10.0466	%	0.466194	0.791117	0.811144
genors174538	C20_1	-10.4957	%	0.301209	0.702821	0.705762
genors174538	C20_2	-2.72835	%	0.775027	0.903193	0.921552
genors174538	C20_3n3	3.90527	%	0.750488	0.903193	0.919277
genors174538	C20_3n6	-1.53765	%	0.880427	0.947694	0.951813
genors174538	C20_4n3	15.7625	%	0.556736	0.86977	0.897186
genors174538	C20_4n6	-4.52076	%	0.582493	0.86977	0.916449
genors174538	C20_5n3	-29.4424	%	0.0787152	0.322749	0.359841
genors174538	C21	-2.96369	%	0.756143	0.903193	0.919277
genors174538	C22_1	-41.203	%	0.135697	0.434068	0.482479
genors174538	C22_4n6	10.6034	%	0.444341	0.777596	0.811144
genors174538	C22_5n3	9.81319	%	0.581458	0.86977	0.916449
genors174538	C22_5n6	13.208	%	0.375631	0.726825	0.784901
genors174538	C22_6	-2.64741	%	0.790294	0.903193	0.924686
genors174538	C24_1	9.25164	%	0.833324	0.933323	0.926793
genors174538	C4	2.13228	%	0.861361	0.945808	0.939361
genors174538	C6	4.70223	%	0.760322	0.903193	0.919277
genors174538	fatmass	-1.56648	%	0.619036	0.86977	0.919277
genors174538	wc	1.30707	%	0.393329	0.734214	0.796076
genors174538	hip.circum	-1.29877	%	0.193521	0.570377	0.602064
genors174538	chol	-0.265251	%	0.951699	0.969003	0.976102
genors174538	trg	23.7669	%	0.0552002	0.298952	0.320857
genors174538	hdl	-10.335	%	0.0637497	0.298952	0.327975
genors174538	ldl	-0.433091	%	0.94264	0.969003	0.971984
genors174538	vldl	27.3779	%	0.0258384	0.180869	0.191649
genors174538	sbp	7.20806	%	0.00587084	0.0657535	0.0687538
genors174538	dbp	6.61355	%	0.0217764	0.174212	0.174212
genors174538	alt	15.1118	%	0.235798	0.600213	0.652084
genors174538	ast	11.7807	%	0.222888	0.600213	0.647809
genors174538	fast.ins	-13.9504	%	0.759181	0.903193	0.919277
genors174538	fast.glu	26.2899	%	6.81836e-22	1.90914e-20	2.18187e-20
genors174538	Glu_2hr	84.4494	%	6.4392e-23	3.60595e-21	7.45705e-21
genors174538	matsuda_index	-54.9111	%	0.000136786	0.00255335	0.00295061
genors174538	homair	57.0765	%	0.0806872	0.322749	0.361479
genors174538	dio	-59.0542	%	0.00224341	0.0314078	0.0364164
genors174538	hba1c	10.4867	%	0.0528274	0.298952	0.320857
genors174538	adiponectin	-20.6591	%	0.0127427	0.118932	0.12125
genors174538	height	0.877779	%	0.515954	0.849807	0.848141
genors174538	weight	9.57292	%	0.119557	0.434068	0.460359
genors174546	C12	12.9429	%	0.458848	0.789844	0.811144
genors174546	C14	30.7234	%	0.0726604	0.290642	0.341931
genors174546	C14_1	8.09818	%	0.649061	0.864666	0.919277
genors174546	C15	5.17482	%	0.637801	0.864666	0.919277
genors174546	C15_1	1.02773	%	0.930911	0.947837	0.968978
genors174546	C16	12.2351	%	0.255878	0.61213	0.670364
genors174546	C16_1	13.1502	%	0.35718	0.749095	0.767574
genors174546	C17_1	4.92666	%	0.682229	0.864666	0.919277
genors174546	C18	7.06159	%	0.425099	0.789844	0.799933
genors174546	C18_1cis	9.66654	%	0.39661	0.789844	0.796076
genors174546	C18_1trans	15.8779	%	0.629761	0.864666	0.919277
genors174546	C18_1vac	0.549962	%	0.987366	0.987366	0.990018
genors174546	C18_2trans	7.44616	%	0.662374	0.864666	0.919277
genors174546	C18_2cis	15.2794	%	0.15267	0.487272	0.511769
genors174546	C18_3n3	17.6694	%	0.253689	0.61213	0.670364
genors174546	C18_3n6	-13.9365	%	0.262341	0.61213	0.673014
genors174546	C18_4n3	25.502	%	0.156623	0.487272	0.515935
genors174546	C20	-10.3047	%	0.451512	0.789844	0.811144
genors174546	C20_1	-10.7359	%	0.289513	0.64851	0.696098
genors174546	C20_2	-3.19121	%	0.73764	0.87944	0.919277
genors174546	C20_3n3	2.81673	%	0.839079	0.921341	0.926793
genors174546	C20_3n6	-1.84576	%	0.856524	0.922411	0.937739
genors174546	C20_4n3	15.4118	%	0.565397	0.864666	0.904636
genors174546	C20_4n6	-5.87804	%	0.465444	0.789844	0.811144
genors174546	C20_5n3	-30.8541	%	0.0634872	0.275208	0.327975
genors174546	C21	-4.24577	%	0.657083	0.864666	0.919277
genors174546	C22_1	-40.1824	%	0.147458	0.487272	0.508879
genors174546	C22_4n6	9.40486	%	0.495602	0.816286	0.831641
genors174546	C22_5n3	7.51713	%	0.668647	0.864666	0.919277
genors174546	C22_5n6	12.1063	%	0.413765	0.789844	0.796076
genors174546	C22_6	-3.28826	%	0.738101	0.87944	0.919277
genors174546	C24_1	12.9979	%	0.772175	0.900871	0.921552
genors174546	C4	2.83102	%	0.81903	0.919629	0.924686
genors174546	C6	6.14954	%	0.694821	0.864666	0.919277
genors174546	fatmass	-1.44185	%	0.648359	0.864666	0.919277
genors174546	wc	1.39652	%	0.361171	0.749095	0.767574
genors174546	hip.circum	-1.30691	%	0.190528	0.561557	0.597581
genors174546	chol	-0.430122	%	0.921084	0.947837	0.966836
genors174546	trg	24.4132	%	0.0496974	0.275208	0.316256
genors174546	hdl	-10.5871	%	0.0565552	0.275208	0.320857
genors174546	ldl	-0.683298	%	0.909079	0.947837	0.963263
genors174546	vldl	27.9424	%	0.0234025	0.163818	0.178305
genors174546	sbp	7.18276	%	0.00578489	0.0647908	0.0687538
genors174546	dbp	6.62934	%	0.0213486	0.163818	0.173264
genors174546	alt	15.3206	%	0.232849	0.61213	0.648732
genors174546	ast	12.1448	%	0.209021	0.585259	0.634428
genors174546	fast.ins	-10.6539	%	0.821098	0.919629	0.924686
genors174546	fast.glu	26.3861	%	2.88186e-22	8.06921e-21	1.19796e-20
genors174546	Glu_2hr	83.6439	%	7.9897e-23	4.47423e-21	7.45705e-21
genors174546	matsuda_index	-55.2212	%	0.000136993	0.00255719	0.00295061
genors174546	homair	62.7439	%	0.0638875	0.275208	0.327975
genors174546	dio	-58.858	%	0.00240608	0.0336852	0.0364164
genors174546	hba1c	10.337	%	0.0566791	0.275208	0.320857
genors174546	adiponectin	-20.5204	%	0.0128828	0.120239	0.12125
genors174546	height	0.866898	%	0.52016	0.832257	0.849241
genors174546	weight	9.69082	%	0.112437	0.419765	0.437255
genors174547	C12	20.3882	%	0.273826	0.666707	0.673014
genors174547	C14	35.9497	%	0.0396721	0.222164	0.26929
genors174547	C14_1	16.8474	%	0.359962	0.741447	0.767574
genors174547	C15	6.0352	%	0.582196	0.864688	0.916449
genors174547	C15_1	-0.33973	%	0.977928	0.977928	0.987989
genors174547	C16	13.3054	%	0.217476	0.591848	0.647809
genors174547	C16_1	17.8151	%	0.220833	0.591848	0.647809
genors174547	C17_1	6.12603	%	0.612717	0.864688	0.919277
genors174547	C18	7.33812	%	0.411999	0.746695	0.796076
genors174547	C18_1cis	8.39806	%	0.466684	0.746695	0.811144
genors174547	C18_1trans	6.40085	%	0.842857	0.968257	0.929852
genors174547	C18_1vac	18.9704	%	0.617635	0.864688	0.919277
genors174547	C18_2trans	8.92708	%	0.611041	0.864688	0.919277
genors174547	C18_2cis	8.98486	%	0.357979	0.741447	0.767574
genors174547	C18_3n3	21.5856	%	0.183763	0.571707	0.585041
genors174547	C18_3n6	-11.4377	%	0.370723	0.741447	0.779885
genors174547	C18_4n3	28.929	%	0.111344	0.415684	0.436921
genors174547	C20	-9.28895	%	0.508023	0.790258	0.83958
genors174547	C20_1	-10.5092	%	0.296377	0.691546	0.7003
genors174547	C20_2	-2.16026	%	0.82151	0.968257	0.924686
genors174547	C20_3n3	4.96771	%	0.693043	0.900531	0.919277
genors174547	C20_3n6	-0.583585	%	0.954841	0.977928	0.977534
genors174547	C20_4n3	23.6908	%	0.424957	0.746695	0.799933
genors174547	C20_4n6	-5.93582	%	0.455985	0.746695	0.811144
genors174547	C20_5n3	-28.4481	%	0.107658	0.415684	0.427578
genors174547	C21	-3.05081	%	0.74888	0.93194	0.919277
genors174547	C22_1	-42.2312	%	0.121901	0.426654	0.462811
genors174547	C22_4n6	10.3093	%	0.457368	0.746695	0.811144
genors174547	C22_5n3	8.35978	%	0.643329	0.878693	0.919277
genors174547	C22_5n6	11.5284	%	0.441975	0.746695	0.811144
genors174547	C22_6	-1.38304	%	0.890567	0.968257	0.955398
genors174547	C24_1	-1.45014	%	0.97325	0.977928	0.98631
genors174547	C4	1.83383	%	0.888087	0.968257	0.955398
genors174547	C6	2.06378	%	0.888774	0.968257	0.955398
genors174547	fatmass	-1.21304	%	0.70756	0.900531	0.919277
genors174547	wc	1.16697	%	0.462027	0.746695	0.811144
genors174547	hip.circum	-1.541	%	0.135483	0.446298	0.482479
genors174547	chol	0.380022	%	0.932026	0.977928	0.969237
genors174547	trg	30.2402	%	0.0168986	0.11829	0.153873
genors174547	hdl	-11.2786	%	0.045846	0.222756	0.300278
genors174547	ldl	-0.789452	%	0.899095	0.968257	0.958195
genors174547	vldl	32.1531	%	0.0108524	0.0987982	0.113792
genors174547	sbp	6.7037	%	0.0123498	0.0987982	0.120815
genors174547	dbp	6.27582	%	0.036375	0.222164	0.254625
genors174547	alt	16.3692	%	0.221943	0.591848	0.647809
genors174547	ast	10.9521	%	0.259452	0.660422	0.671811
genors174547	fast.ins	-6.03416	%	0.893298	0.968257	0.95741
genors174547	fast.glu	25.6537	%	1.29829e-19	3.6352e-18	3.82652e-18
genors174547	Glu_2hr	86.2497	%	3.39424e-24	1.90077e-22	3.80155e-21
genors174547	matsuda_index	-57.731	%	3.01802e-05	0.000563364	0.000824436
genors174547	homair	61.8265	%	0.062919	0.271036	0.327975
genors174547	dio	-60.7592	%	0.00154815	0.0216742	0.027664
genors174547	hba1c	10.8288	%	0.0477335	0.222756	0.309026
genors174547	adiponectin	-20.3827	%	0.0123394	0.0987982	0.120815
genors174547	height	0.600364	%	0.663699	0.884932	0.919277
genors174547	weight	5.72736	%	0.346302	0.741447	0.765007
genors174548	C12	13.398	%	0.444143	0.794949	0.811144
genors174548	C14	30.7229	%	0.0711324	0.306417	0.341924
genors174548	C14_1	8.30129	%	0.638007	0.871552	0.919277
genors174548	C15	5.15531	%	0.636757	0.871552	0.919277
genors174548	C15_1	0.739125	%	0.94999	0.94999	0.975864
genors174548	C16	12.3836	%	0.248336	0.632127	0.670207
genors174548	C16_1	13.1612	%	0.351908	0.729883	0.766925
genors174548	C17_1	4.87608	%	0.681032	0.871552	0.919277
genors174548	C18	7.34915	%	0.406163	0.758171	0.796076
genors174548	C18_1cis	10.1518	%	0.371142	0.742283	0.779885
genors174548	C18_1trans	16.6262	%	0.614832	0.871552	0.919277
genors174548	C18_1vac	-3.42867	%	0.919656	0.936377	0.966836
genors174548	C18_2trans	6.51569	%	0.702256	0.871552	0.919277
genors174548	C18_2cis	16.0908	%	0.134214	0.442117	0.482115
genors174548	C18_3n3	16.8459	%	0.274013	0.658196	0.673014
genors174548	C18_3n6	-12.4459	%	0.323546	0.720477	0.73704
genors174548	C18_4n3	24.1816	%	0.17364	0.540213	0.560452
genors174548	C20	-9.79593	%	0.473241	0.803075	0.81543
genors174548	C20_1	-10.7828	%	0.282084	0.658196	0.685324
genors174548	C20_2	-3.27265	%	0.729342	0.871552	0.919277
genors174548	C20_3n3	2.86353	%	0.836621	0.900977	0.926793
genors174548	C20_3n6	-2.6046	%	0.796113	0.891647	0.924686
genors174548	C20_4n3	15.0652	%	0.574001	0.871552	0.915785
genors174548	C20_4n6	-4.58883	%	0.575721	0.871552	0.91592
genors174548	C20_5n3	-29.3384	%	0.0804391	0.321756	0.361479
genors174548	C21	-3.91065	%	0.68483	0.871552	0.919277
genors174548	C22_1	-42.0862	%	0.126378	0.442117	0.467598
genors174548	C22_4n6	10.3066	%	0.454256	0.794949	0.811144
genors174548	C22_5n3	9.27309	%	0.600633	0.871552	0.919277
genors174548	C22_5n6	12.6186	%	0.392677	0.758171	0.796076
genors174548	C22_6	-2.58623	%	0.794185	0.891647	0.924686
genors174548	C24_1	14.5151	%	0.74811	0.872795	0.919277
genors174548	C4	4.46996	%	0.719902	0.871552	0.919277
genors174548	C6	5.34453	%	0.731481	0.871552	0.919277
genors174548	fatmass	-1.25907	%	0.690977	0.871552	0.919277
genors174548	wc	1.482	%	0.334507	0.720477	0.7478
genors174548	hip.circum	-1.23215	%	0.219769	0.58605	0.647809
genors174548	chol	-0.439892	%	0.919372	0.936377	0.966836
genors174548	trg	24.2277	%	0.0494588	0.288792	0.316256
genors174548	hdl	-10.7008	%	0.0524047	0.288792	0.320728
genors174548	ldl	-0.647057	%	0.913949	0.936377	0.96562
genors174548	vldl	27.9299	%	0.0222942	0.156059	0.177089
genors174548	sbp	7.19369	%	0.00573839	0.06427	0.0687538
genors174548	dbp	6.69626	%	0.0201246	0.156059	0.172057
genors174548	alt	15.8733	%	0.21537	0.58605	0.644959
genors174548	ast	12.2135	%	0.206182	0.58605	0.633844
genors174548	fast.ins	-10.871	%	0.817187	0.897304	0.924686
genors174548	fast.glu	26.4273	%	2.92804e-22	8.1985e-21	1.19796e-20
genors174548	Glu_2hr	84.0044	%	5.90273e-23	3.30553e-21	7.45705e-21
genors174548	matsuda_index	-55.2973	%	0.000132678	0.00247666	0.00295061
genors174548	homair	61.3383	%	0.0689194	0.306417	0.337073
genors174548	dio	-58.955	%	0.00235404	0.0329565	0.0364164
genors174548	hba1c	10.3574	%	0.056727	0.288792	0.320857
genors174548	adiponectin	-21.0272	%	0.0103934	0.0970052	0.110863
genors174548	height	0.905429	%	0.502352	0.827403	0.837347
genors174548	weight	9.85024	%	0.106618	0.39804	0.427578
genors174554	C12	13.2383	%	0.449923	0.783012	0.811144
genors174554	C14	31.2811	%	0.0677202	0.270881	0.335604
genors174554	C14_1	8.66961	%	0.626826	0.857294	0.919277
genors174554	C15	5.45494	%	0.61988	0.857294	0.919277
genors174554	C15_1	0.390217	%	0.973429	0.980972	0.98631
genors174554	C16	12.4984	%	0.246115	0.615164	0.665819
genors174554	C16_1	13.5969	%	0.341044	0.734556	0.756375
genors174554	C17_1	5.3959	%	0.653013	0.857294	0.919277
genors174554	C18	7.29169	%	0.410283	0.765862	0.796076
genors174554	C18_1cis	10.1411	%	0.372893	0.745786	0.782097
genors174554	C18_1trans	15.8779	%	0.629761	0.857294	0.919277
genors174554	C18_1vac	0.831278	%	0.980972	0.980972	0.988029
genors174554	C18_2trans	7.83361	%	0.646659	0.857294	0.919277
genors174554	C18_2cis	15.3685	%	0.151174	0.480333	0.511769
genors174554	C18_3n3	17.7487	%	0.252657	0.615164	0.670364
genors174554	C18_3n6	-13.6755	%	0.271902	0.634437	0.673014
genors174554	C18_4n3	26.0975	%	0.146554	0.480333	0.508879
genors174554	C20	-9.83766	%	0.47153	0.783012	0.81499
genors174554	C20_1	-10.4038	%	0.303988	0.680933	0.710786
genors174554	C20_2	-2.96754	%	0.755532	0.881454	0.919277
genors174554	C20_3n3	2.74424	%	0.843509	0.926206	0.929852
genors174554	C20_3n6	-1.65071	%	0.871708	0.938763	0.94421
genors174554	C20_4n3	15.6258	%	0.561551	0.857294	0.902348
genors174554	C20_4n6	-5.7874	%	0.473191	0.783012	0.81543
genors174554	C20_5n3	-30.6044	%	0.0662872	0.270881	0.331436
genors174554	C21	-4.03395	%	0.673588	0.857294	0.919277
genors174554	C22_1	-39.6485	%	0.154393	0.480333	0.514643
genors174554	C22_4n6	9.83131	%	0.4754	0.783012	0.817892
genors174554	C22_5n3	7.51713	%	0.668647	0.857294	0.919277
genors174554	C22_5n6	12.524	%	0.397615	0.765862	0.796076
genors174554	C22_6	-3.13894	%	0.749995	0.881454	0.919277
genors174554	C24_1	14.8951	%	0.742389	0.881454	0.919277
genors174554	C4	2.67949	%	0.828703	0.926206	0.926295
genors174554	C6	6.14954	%	0.694821	0.864666	0.919277
genors174554	fatmass	-1.38934	%	0.660634	0.857294	0.919277
genors174554	wc	1.40016	%	0.360894	0.745786	0.767574
genors174554	hip.circum	-1.30813	%	0.191013	0.562684	0.597581
genors174554	chol	-0.45651	%	0.916402	0.950342	0.96645
genors174554	trg	24.9278	%	0.0445301	0.270881	0.296867
genors174554	hdl	-10.7735	%	0.0511095	0.270881	0.319791
genors174554	ldl	-0.767266	%	0.898039	0.948872	0.958195
genors174554	vldl	28.5133	%	0.0203033	0.144457	0.17227
genors174554	sbp	7.18665	%	0.00585704	0.0655988	0.0687538
genors174554	dbp	6.67376	%	0.0206367	0.144457	0.17245
genors174554	alt	15.7985	%	0.21779	0.580773	0.647809
genors174554	ast	12.371	%	0.200959	0.562684	0.62175
genors174554	fast.ins	-10.6539	%	0.821098	0.926206	0.924686
genors174554	fast.glu	26.3639	%	3.68245e-22	1.03109e-20	1.33044e-20
genors174554	Glu_2hr	83.8224	%	7.22493e-23	4.04596e-21	7.45705e-21
genors174554	matsuda_index	-55.2212	%	0.000136993	0.00255719	0.00295061
genors174554	homair	62.7439	%	0.0638875	0.270881	0.327975
genors174554	dio	-58.858	%	0.00240608	0.0336852	0.0364164
genors174554	hba1c	10.3419	%	0.0570946	0.270881	0.320857
genors174554	adiponectin	-20.749	%	0.0115621	0.107913	0.117723
genors174554	height	0.874684	%	0.517214	0.827543	0.848141
genors174554	weight	9.73367	%	0.111571	0.416531	0.436921
genors174576	C12	13.2634	%	0.446793	0.781888	0.811144
genors174576	C14	29.6605	%	0.0804638	0.346613	0.361479
genors174576	C14_1	5.05924	%	0.772507	0.878111	0.921552
genors174576	C15	4.51246	%	0.679142	0.878111	0.919277
genors174576	C15_1	1.5109	%	0.899163	0.95006	0.958195
genors174576	C16	11.8695	%	0.267601	0.65155	0.673014
genors174576	C16_1	12.1022	%	0.392781	0.781888	0.796076
genors174576	C17_1	3.85114	%	0.746433	0.878111	0.919277
genors174576	C18	7.05501	%	0.424568	0.781888	0.799933
genors174576	C18_1cis	9.49773	%	0.403128	0.781888	0.796076
genors174576	C18_1trans	10.2217	%	0.751694	0.878111	0.919277
genors174576	C18_1vac	-1.62223	%	0.962283	0.962283	0.983355
genors174576	C18_2trans	5.86508	%	0.729055	0.878111	0.919277
genors174576	C18_2cis	16.3693	%	0.127792	0.428611	0.469268
genors174576	C18_3n3	16.1738	%	0.291561	0.680309	0.697797
genors174576	C18_3n6	-12.1929	%	0.334035	0.719459	0.7478
genors174576	C18_4n3	24.4242	%	0.172642	0.537108	0.55884
genors174576	C20	-10.5645	%	0.438476	0.781888	0.811144
genors174576	C20_1	-11.4732	%	0.252379	0.64242	0.670364
genors174576	C20_2	-3.84582	%	0.684694	0.878111	0.919277
genors174576	C20_3n3	2.878	%	0.835464	0.89973	0.926793
genors174576	C20_3n6	-3.47612	%	0.731515	0.878111	0.919277
genors174576	C20_4n3	14.9588	%	0.575241	0.878111	0.91592
genors174576	C20_4n6	-4.13946	%	0.612861	0.878111	0.919277
genors174576	C20_5n3	-28.7906	%	0.0890845	0.356338	0.383749
genors174576	C21	-3.37644	%	0.726964	0.878111	0.919277
genors174576	C22_1	-41.5035	%	0.130114	0.428611	0.473142
genors174576	C22_4n6	9.48002	%	0.491404	0.823396	0.830124
genors174576	C22_5n3	9.53363	%	0.589639	0.878111	0.919277
genors174576	C22_5n6	11.9477	%	0.418431	0.781888	0.798369
genors174576	C22_6	-2.70333	%	0.784028	0.878111	0.921552
genors174576	C24_1	13.2009	%	0.768947	0.878111	0.921552
genors174576	C4	3.86054	%	0.756779	0.878111	0.919277
genors174576	C6	5.55081	%	0.722005	0.878111	0.919277
genors174576	fatmass	-1.29952	%	0.680587	0.878111	0.919277
genors174576	wc	1.48262	%	0.332542	0.719459	0.746386
genors174576	hip.circum	-1.23291	%	0.213709	0.611665	0.641701
genors174576	chol	-0.377537	%	0.930635	0.953733	0.968978
genors174576	trg	23.3849	%	0.0573343	0.274229	0.320857
genors174576	hdl	-10.4764	%	0.0584118	0.274229	0.322272
genors174576	ldl	-0.475707	%	0.936702	0.953733	0.969266
genors174576	vldl	27.0648	%	0.0266066	0.186246	0.196049
genors174576	sbp	7.21906	%	0.00546294	0.061185	0.0687538
genors174576	dbp	6.66462	%	0.0205496	0.164397	0.17245
genors174576	alt	15.3014	%	0.232804	0.620811	0.648732
genors174576	ast	11.8751	%	0.218452	0.611665	0.647809
genors174576	fast.ins	-10.954	%	0.815524	0.895477	0.924686
genors174576	fast.glu	26.4286	%	2.41393e-22	6.759e-21	1.19796e-20
genors174576	Glu_2hr	83.6631	%	7.02309e-23	3.93293e-21	7.45705e-21
genors174576	matsuda_index	-55.3006	%	0.000134413	0.00250903	0.00295061
genors174576	homair	64.1735	%	0.0587633	0.274229	0.322622
genors174576	dio	-58.6752	%	0.00254819	0.0356746	0.0375522
genors174576	hba1c	10.2874	%	0.0575823	0.274229	0.320857
genors174576	adiponectin	-20.8288	%	0.0113735	0.106152	0.117723
genors174576	height	0.908574	%	0.499919	0.823396	0.835686
genors174576	weight	9.9375	%	0.10349	0.386362	0.423024
genors174594	C12	13.0568	%	0.452944	0.792652	0.811144
genors174594	C14	29.7674	%	0.0796818	0.343245	0.36131
genors174594	C14_1	4.20622	%	0.810834	0.881277	0.924686
genors174594	C15	4.53617	%	0.678508	0.881277	0.919277
genors174594	C15_1	1.55606	%	0.896363	0.9471	0.958195
genors174594	C16	11.9424	%	0.264839	0.644826	0.673014
genors174594	C16_1	12.113	%	0.394141	0.760124	0.796076
genors174594	C17_1	3.92475	%	0.742115	0.881277	0.919277
genors174594	C18	7.11585	%	0.420783	0.760124	0.799933
genors174594	C18_1cis	9.58839	%	0.397988	0.760124	0.796076
genors174594	C18_1trans	13.4829	%	0.682927	0.881277	0.919277
genors174594	C18_1vac	-3.20763	%	0.925061	0.950596	0.968288
genors174594	C18_2trans	4.80669	%	0.774533	0.881277	0.921552
genors174594	C18_2cis	16.4303	%	0.128216	0.422359	0.469288
genors174594	C18_3n3	16.229	%	0.291579	0.680352	0.697797
genors174594	C18_3n6	-11.948	%	0.352289	0.758777	0.766925
genors174594	C18_4n3	23.7819	%	0.18387	0.57204	0.585041
genors174594	C20	-11.3665	%	0.401148	0.760124	0.796076
genors174594	C20_1	-12.0586	%	0.225576	0.5997	0.647809
genors174594	C20_2	-3.81331	%	0.687576	0.881277	0.919277
genors174594	C20_3n3	3.1037	%	0.798688	0.881277	0.924686
genors174594	C20_3n6	-3.51644	%	0.730503	0.881277	0.919277
genors174594	C20_4n3	14.5201	%	0.585697	0.881277	0.919277
genors174594	C20_4n6	-4.02113	%	0.633835	0.881277	0.919277
genors174594	C20_5n3	-28.4337	%	0.0956572	0.382629	0.402767
genors174594	C21	-3.63167	%	0.706648	0.881277	0.919277
genors174594	C22_1	-42.3829	%	0.121641	0.422359	0.462811
genors174594	C22_4n6	9.68703	%	0.482267	0.818393	0.823684
genors174594	C22_5n3	10.2662	%	0.562659	0.881277	0.902834
genors174594	C22_5n6	12.1992	%	0.408511	0.760124	0.796076
genors174594	C22_6	-2.54146	%	0.797824	0.881277	0.924686
genors174594	C24_1	12.8995	%	0.773328	0.881277	0.921552
genors174594	C4	4.36221	%	0.726353	0.881277	0.919277
genors174594	C6	5.48245	%	0.72459	0.881277	0.919277
genors174594	fatmass	-1.27372	%	0.68787	0.881277	0.919277
genors174594	wc	1.49658	%	0.329772	0.73869	0.741657
genors174594	hip.circum	-1.22063	%	0.220404	0.5997	0.647809
genors174594	chol	-0.298354	%	0.945158	0.950596	0.972805
genors174594	trg	23.8111	%	0.0515366	0.295871	0.320672
genors174594	hdl	-10.5374	%	0.0568413	0.295871	0.320857
genors174594	ldl	-0.370552	%	0.950596	0.950596	0.975864
genors174594	vldl	27.4985	%	0.0233423	0.163396	0.178305
genors174594	sbp	7.26293	%	0.00511914	0.0573344	0.0680862
genors174594	dbp	6.76839	%	0.0181995	0.145596	0.1605
genors174594	alt	15.2278	%	0.235597	0.5997	0.652084
genors174594	ast	11.5538	%	0.23048	0.5997	0.648732
genors174594	fast.ins	-10.7777	%	0.818328	0.881277	0.924686
genors174594	fast.glu	26.4623	%	2.61163e-22	7.31256e-21	1.19796e-20
genors174594	Glu_2hr	83.8483	%	6.66582e-23	3.73286e-21	7.45705e-21
genors174594	matsuda_index	-55.6486	%	0.00011641	0.00217299	0.00295061
genors174594	homair	60.8284	%	0.0701699	0.32746	0.340218
genors174594	dio	-60.1107	%	0.0015561	0.0217854	0.027664
genors174594	hba1c	10.2355	%	0.0581176	0.295871	0.322236
genors174594	adiponectin	-21.015	%	0.0108712	0.101464	0.113792
genors174594	height	0.893252	%	0.507286	0.83553	0.83958
genors174594	weight	9.88175	%	0.104998	0.391993	0.42608
genors174602	C12	16.6147	%	0.351128	0.698897	0.766925
genors174602	C14	31.5784	%	0.0685918	0.315511	0.336942
genors174602	C14_1	5.57921	%	0.756322	0.925458	0.919277
genors174602	C15	5.83208	%	0.598914	0.874535	0.919277
genors174602	C15_1	1.46261	%	0.903754	0.95491	0.961589
genors174602	C16	12.9163	%	0.233792	0.623444	0.649743
genors174602	C16_1	13.8005	%	0.340446	0.698897	0.756375
genors174602	C17_1	5.69088	%	0.640284	0.874535	0.919277
genors174602	C18	7.91452	%	0.374409	0.698897	0.78381
genors174602	C18_1cis	11.3389	%	0.323259	0.69625	0.73704
genors174602	C18_1trans	17.0897	%	0.603563	0.874535	0.919277
genors174602	C18_1vac	-1.96976	%	0.953928	0.971272	0.977493
genors174602	C18_2trans	6.40598	%	0.705739	0.925458	0.919277
genors174602	C18_2cis	15.896	%	0.144383	0.475616	0.505342
genors174602	C18_3n3	17.9182	%	0.252263	0.642124	0.670364
genors174602	C18_3n6	-11.6405	%	0.371064	0.698897	0.779885
genors174602	C18_4n3	25.6044	%	0.156489	0.486854	0.515935
genors174602	C20	-9.80798	%	0.478746	0.812417	0.821126
genors174602	C20_1	-10.7151	%	0.293743	0.6854	0.7003
genors174602	C20_2	-2.9364	%	0.760075	0.925458	0.919277
genors174602	C20_3n3	3.90007	%	0.781694	0.925458	0.921552
genors174602	C20_3n6	-1.6602	%	0.874608	0.941886	0.946436
genors174602	C20_4n3	14.8021	%	0.581546	0.874535	0.916449
genors174602	C20_4n6	-4.36909	%	0.613471	0.874535	0.919277
genors174602	C20_5n3	-28.1196	%	0.107473	0.429893	0.427578
genors174602	C21	-2.81372	%	0.772097	0.925458	0.921552
genors174602	C22_1	-40.7249	%	0.143273	0.475616	0.503029
genors174602	C22_4n6	10.6747	%	0.443503	0.776129	0.811144
genors174602	C22_5n3	11.9421	%	0.508995	0.838345	0.83958
genors174602	C22_5n6	12.6925	%	0.39428	0.712248	0.796076
genors174602	C22_6	-2.76075	%	0.781058	0.925458	0.921552
genors174602	C24_1	8.17628	%	0.850701	0.934103	0.933188
genors174602	C4	2.73721	%	0.826301	0.925458	0.924686
genors174602	C6	3.63794	%	0.812975	0.925458	0.924686
genors174602	fatmass	-1.52767	%	0.630361	0.874535	0.919277
genors174602	wc	1.54858	%	0.314775	0.69625	0.729412
genors174602	hip.circum	-1.33293	%	0.185831	0.547714	0.587941
genors174602	chol	-0.059875	%	0.989051	0.989051	0.99082
genors174602	trg	23.5778	%	0.0597154	0.304006	0.324666
genors174602	hdl	-11.1036	%	0.0454327	0.282693	0.299321
genors174602	ldl	0.531775	%	0.929687	0.96412	0.968978
genors174602	vldl	27.9076	%	0.0241988	0.169392	0.182687
genors174602	sbp	7.43249	%	0.00434513	0.0486655	0.0600808
genors174602	dbp	6.86136	%	0.0175956	0.140765	0.158928
genors174602	alt	15.4384	%	0.230758	0.623444	0.648732
genors174602	ast	10.5761	%	0.271115	0.660106	0.673014
genors174602	fast.ins	-11.3167	%	0.805997	0.925458	0.924686
genors174602	fast.glu	26.1948	%	9.98038e-22	2.79451e-20	3.02109e-20
genors174602	Glu_2hr	83.8943	%	1.09716e-22	6.14409e-21	8.19212e-21
genors174602	matsuda_index	-54.4432	%	0.000181731	0.00339231	0.00357086
genors174602	homair	58.9819	%	0.0732437	0.315511	0.343234
genors174602	dio	-58.837	%	0.00270712	0.0378997	0.0393763
genors174602	hba1c	10.459	%	0.0548539	0.304006	0.320857
genors174602	adiponectin	-20.9678	%	0.0116855	0.109065	0.117908
genors174602	height	0.833151	%	0.533611	0.853777	0.866151
genors174602	weight	9.25962	%	0.127653	0.475616	0.469268
genors2281591	C12	11.222	%	0.517206	0.827529	0.848141
genors2281591	C14	28.7685	%	0.0917431	0.395201	0.391088
genors2281591	C14_1	4.27782	%	0.809636	0.89687	0.924686
genors2281591	C15	4.25126	%	0.699423	0.894353	0.919277
genors2281591	C15_1	1.65014	%	0.889925	0.940298	0.955398
genors2281591	C16	11.4429	%	0.286858	0.693446	0.693911
genors2281591	C16_1	11.1148	%	0.434725	0.80314	0.807449
genors2281591	C17_1	3.12393	%	0.795698	0.89687	0.924686
genors2281591	C18	6.91469	%	0.434234	0.80314	0.807449
genors2281591	C18_1cis	9.26776	%	0.415253	0.80314	0.796375
genors2281591	C18_1trans	16.7677	%	0.618339	0.894353	0.919277
genors2281591	C18_1vac	-3.46311	%	0.919241	0.953287	0.966836
genors2281591	C18_2trans	5.76288	%	0.734647	0.894353	0.919277
genors2281591	C18_2cis	16.2182	%	0.134553	0.470937	0.482115
genors2281591	C18_3n3	15.4144	%	0.320827	0.718653	0.736325
genors2281591	C18_3n6	-11.9998	%	0.355159	0.764959	0.766925
genors2281591	C18_4n3	23.6826	%	0.185267	0.576388	0.587817
genors2281591	C20	-10.42	%	0.444595	0.80314	0.811144
genors2281591	C20_1	-12.3304	%	0.224509	0.646815	0.647809
genors2281591	C20_2	-4.01996	%	0.674175	0.894353	0.919277
genors2281591	C20_3n3	2.92468	%	0.832807	0.89687	0.926793
genors2281591	C20_3n6	-3.93325	%	0.708548	0.894353	0.919277
genors2281591	C20_4n3	14.6202	%	0.5826	0.894353	0.916449
genors2281591	C20_4n6	-3.30841	%	0.705451	0.894353	0.919277
genors2281591	C20_5n3	-27.0638	%	0.121218	0.452548	0.462811
genors2281591	C21	-3.5615	%	0.713747	0.894353	0.919277
genors2281591	C22_1	-37.8857	%	0.176259	0.576388	0.567271
genors2281591	C22_4n6	9.688	%	0.482397	0.812015	0.823684
genors2281591	C22_5n3	12.5064	%	0.484525	0.812015	0.823684
genors2281591	C22_5n6	12.0378	%	0.414386	0.80314	0.796076
genors2281591	C22_6	-2.63237	%	0.790657	0.89687	0.924686
genors2281591	C24_1	9.72614	%	0.823538	0.89687	0.924686
genors2281591	C4	4.31269	%	0.731362	0.894353	0.919277
genors2281591	C6	5.44268	%	0.72839	0.894353	0.919277
genors2281591	fatmass	-1.3121	%	0.678946	0.894353	0.919277
genors2281591	wc	1.59907	%	0.297191	0.693446	0.700746
genors2281591	hip.circum	-1.11645	%	0.26995	0.687146	0.673014
genors2281591	chol	-0.199175	%	0.963352	0.964657	0.98355
genors2281591	trg	21.3385	%	0.0848436	0.395201	0.371191
genors2281591	hdl	-9.84259	%	0.0757156	0.385461	0.35042
genors2281591	ldl	-0.265813	%	0.964657	0.964657	0.983985
genors2281591	vldl	25.2554	%	0.0388236	0.271765	0.266763
genors2281591	sbp	7.14617	%	0.00589318	0.0660036	0.0687538
genors2281591	dbp	6.61647	%	0.0215124	0.172099	0.173338
genors2281591	alt	14.9171	%	0.243995	0.650653	0.665819
genors2281591	ast	11.5359	%	0.231005	0.646815	0.648732
genors2281591	fast.ins	-11.5601	%	0.803067	0.89687	0.924686
genors2281591	fast.glu	26.5016	%	2.87378e-22	8.04659e-21	1.19796e-20
genors2281591	Glu_2hr	82.6001	%	1.26042e-22	7.05837e-21	8.82296e-21
genors2281591	matsuda_index	-54.7666	%	0.000156534	0.00292197	0.00313068
genors2281591	homair	62.2412	%	0.0644306	0.360812	0.327975
genors2281591	dio	-58.695	%	0.00247597	0.0346635	0.0369744
genors2281591	hba1c	10.3693	%	0.0566369	0.352407	0.320857
genors2281591	adiponectin	-20.6094	%	0.0123995	0.115729	0.120815
genors2281591	height	0.925482	%	0.493009	0.812015	0.831581
genors2281591	weight	9.95886	%	0.103907	0.415626	0.423183
genors3734398	C12	15.5304	%	0.383637	0.767273	0.795691
genors3734398	C14	30.0943	%	0.0811117	0.371144	0.361932
genors3734398	C14_1	4.97061	%	0.783229	0.907462	0.921552
genors3734398	C15	4.97558	%	0.654105	0.897476	0.919277
genors3734398	C15_1	-0.0687912	%	0.99541	0.99541	0.99541
genors3734398	C16	12.0097	%	0.266796	0.653168	0.673014
genors3734398	C16_1	11.0428	%	0.439167	0.776694	0.811144
genors3734398	C17_1	3.46155	%	0.77587	0.907462	0.921552
genors3734398	C18	7.00856	%	0.430883	0.776694	0.807005
genors3734398	C18_1cis	9.66159	%	0.399316	0.771094	0.796076
genors3734398	C18_1trans	16.5422	%	0.624644	0.896924	0.919277
genors3734398	C18_1vac	-0.202489	%	0.995323	0.99541	0.99541
genors3734398	C18_2trans	5.24006	%	0.757779	0.907462	0.919277
genors3734398	C18_2cis	15.5886	%	0.151951	0.500543	0.511769
genors3734398	C18_3n3	16.9539	%	0.279929	0.653168	0.681566
genors3734398	C18_3n6	-13.4273	%	0.298072	0.667681	0.701345
genors3734398	C18_4n3	23.9407	%	0.182343	0.567289	0.585041
genors3734398	C20	-10.2551	%	0.45538	0.776694	0.811144
genors3734398	C20_1	-11.2561	%	0.273472	0.653168	0.673014
genors3734398	C20_2	-3.64176	%	0.70516	0.897476	0.919277
genors3734398	C20_3n3	1.0558	%	0.938487	0.973246	0.969266
genors3734398	C20_3n6	-4.11973	%	0.696456	0.897476	0.919277
genors3734398	C20_4n3	10.0991	%	0.700873	0.897476	0.919277
genors3734398	C20_4n6	-4.31967	%	0.621696	0.896924	0.919277
genors3734398	C20_5n3	-27.2757	%	0.119575	0.446414	0.460359
genors3734398	C21	-4.99255	%	0.604251	0.896924	0.919277
genors3734398	C22_1	-40.5389	%	0.145484	0.500543	0.507607
genors3734398	C22_4n6	10.2748	%	0.457695	0.776694	0.811144
genors3734398	C22_5n3	11.4912	%	0.523061	0.836898	0.851645
genors3734398	C22_5n6	13.3625	%	0.365464	0.757999	0.775226
genors3734398	C22_6	-3.25602	%	0.742905	0.907462	0.919277
genors3734398	C24_1	9.78358	%	0.826439	0.907462	0.924686
genors3734398	C4	2.93291	%	0.811096	0.907462	0.924686
genors3734398	C6	6.97205	%	0.657481	0.897476	0.919277
genors3734398	fatmass	-1.70902	%	0.589661	0.896924	0.919277
genors3734398	wc	1.42784	%	0.354476	0.757999	0.766925
genors3734398	hip.circum	-1.2555	%	0.211528	0.623452	0.636859
genors3734398	chol	-0.967143	%	0.822677	0.907462	0.924686
genors3734398	trg	23.7815	%	0.0595204	0.333314	0.324666
genors3734398	hdl	-11.5874	%	0.0346455	0.215572	0.244044
genors3734398	ldl	-0.973189	%	0.870701	0.919986	0.944032
genors3734398	vldl	27.6435	%	0.0268041	0.187628	0.196213
genors3734398	sbp	7.05193	%	0.00682161	0.0636684	0.0764021
genors3734398	dbp	6.7725	%	0.0192303	0.153842	0.168265
genors3734398	alt	15.6838	%	0.224864	0.629621	0.647809
genors3734398	ast	10.5674	%	0.271341	0.653168	0.673014
genors3734398	fast.ins	-9.27678	%	0.845372	0.910401	0.930076
genors3734398	fast.glu	26.5148	%	3.55869e-22	9.96433e-21	1.32858e-20
genors3734398	Glu_2hr	84.2431	%	7.00291e-23	3.92163e-21	7.45705e-21
genors3734398	matsuda_index	-55.3492	%	0.000130035	0.00242733	0.00295061
genors3734398	homair	62.7545	%	0.0654986	0.333447	0.329906
genors3734398	dio	-59.2116	%	0.00212496	0.0297494	0.0360599
genors3734398	hba1c	9.3657	%	0.0861583	0.371144	0.374148
genors3734398	adiponectin	-22.669	%	0.00524997	0.0587997	0.0683717
genors3734398	height	0.925347	%	0.491148	0.808949	0.830124
genors3734398	weight	10.0519	%	0.100814	0.403256	0.417619
genors3798713	C12	14.1781	%	0.418294	0.776714	0.798369
genors3798713	C14	29.3624	%	0.0861876	0.37127	0.374148
genors3798713	C14_1	5.10258	%	0.774933	0.890105	0.921552
genors3798713	C15	4.44894	%	0.686402	0.869569	0.919277
genors3798713	C15_1	1.43163	%	0.905152	0.905782	0.961589
genors3798713	C16	11.7137	%	0.276464	0.673129	0.676069
genors3798713	C16_1	11.1886	%	0.432124	0.776714	0.807449
genors3798713	C17_1	3.16321	%	0.793369	0.890105	0.924686
genors3798713	C18	7.11057	%	0.421716	0.776714	0.799933
genors3798713	C18_1cis	9.40367	%	0.40898	0.776714	0.796076
genors3798713	C18_1trans	16.3333	%	0.627951	0.869569	0.919277
genors3798713	C18_1vac	-5.72382	%	0.864562	0.902278	0.941019
genors3798713	C18_2trans	6.13749	%	0.718193	0.874322	0.919277
genors3798713	C18_2cis	16.2703	%	0.133634	0.467719	0.482115
genors3798713	C18_3n3	16.135	%	0.299587	0.699036	0.703432
genors3798713	C18_3n6	-12.0218	%	0.354112	0.762703	0.766925
genors3798713	C18_4n3	23.8559	%	0.183252	0.570118	0.585041
genors3798713	C20	-10.4585	%	0.443837	0.776714	0.811144
genors3798713	C20_1	-12.1451	%	0.23273	0.639157	0.648732
genors3798713	C20_2	-4.11524	%	0.666783	0.869569	0.919277
genors3798713	C20_3n3	2.92737	%	0.832395	0.896425	0.926793
genors3798713	C20_3n6	-4.12637	%	0.694591	0.869569	0.919277
genors3798713	C20_4n3	13.7525	%	0.603	0.869569	0.919277
genors3798713	C20_4n6	-3.65806	%	0.676039	0.869569	0.919277
genors3798713	C20_5n3	-27.1509	%	0.119611	0.446549	0.460359
genors3798713	C21	-3.91003	%	0.68539	0.869569	0.919277
genors3798713	C22_1	-39.4795	%	0.158762	0.522981	0.521447
genors3798713	C22_4n6	9.63166	%	0.485115	0.813736	0.823684
genors3798713	C22_5n3	10.9774	%	0.537452	0.859923	0.871123
genors3798713	C22_5n6	11.5311	%	0.433074	0.776714	0.807449
genors3798713	C22_6	-3.01848	%	0.759287	0.890105	0.919277
genors3798713	C24_1	9.95781	%	0.822642	0.896425	0.924686
genors3798713	C4	4.84728	%	0.698761	0.869569	0.919277
genors3798713	C6	7.66387	%	0.631275	0.869569	0.919277
genors3798713	fatmass	-1.39311	%	0.658093	0.869569	0.919277
genors3798713	wc	1.50695	%	0.326047	0.730345	0.739216
genors3798713	hip.circum	-1.16159	%	0.251098	0.639157	0.670364
genors3798713	chol	-0.702831	%	0.870054	0.902278	0.944032
genors3798713	trg	22.2074	%	0.0752877	0.351343	0.349885
genors3798713	hdl	-10.5703	%	0.0561033	0.343713	0.320857
genors3798713	ldl	-0.705617	%	0.905782	0.905782	0.961589
genors3798713	vldl	26.1141	%	0.0343773	0.240641	0.243687
genors3798713	sbp	7.11668	%	0.00607447	0.068034	0.0694225
genors3798713	dbp	6.70769	%	0.0197539	0.158031	0.171507
genors3798713	alt	14.8318	%	0.245966	0.639157	0.665819
genors3798713	ast	11.2466	%	0.23974	0.639157	0.656501
genors3798713	fast.ins	-12.1054	%	0.794736	0.890105	0.924686
genors3798713	fast.glu	26.442	%	3.10186e-22	8.68521e-21	1.19796e-20
genors3798713	Glu_2hr	83.4033	%	9.21504e-23	5.16043e-21	7.93912e-21
genors3798713	matsuda_index	-55.2764	%	0.000131839	0.002461	0.00295061
genors3798713	homair	63.6976	%	0.0613773	0.343713	0.327975
genors3798713	dio	-58.9632	%	0.00229929	0.03219	0.0364164
genors3798713	hba1c	9.8044	%	0.0717832	0.351343	0.341931
genors3798713	adiponectin	-21.3236	%	0.00934726	0.0872411	0.102637
genors3798713	height	0.922777	%	0.494054	0.813736	0.831641
genors3798713	weight	10.0464	%	0.101049	0.404195	0.417619
genors3798719	C12	12.7166	%	0.467132	0.769394	0.811144
genors3798719	C14	29.7437	%	0.0829969	0.357525	0.367476
genors3798719	C14_1	3.36333	%	0.848769	0.914059	0.932127
genors3798719	C15	4.66226	%	0.672948	0.893112	0.919277
genors3798719	C15_1	1.7498	%	0.884012	0.93405	0.954244
genors3798719	C16	11.9044	%	0.269846	0.657017	0.673014
genors3798719	C16_1	12.1803	%	0.394507	0.763648	0.796076
genors3798719	C17_1	3.84119	%	0.751452	0.893112	0.919277
genors3798719	C18	7.32363	%	0.409097	0.763648	0.796076
genors3798719	C18_1cis	9.86564	%	0.38816	0.763648	0.796076
genors3798719	C18_1trans	12.863	%	0.696413	0.893112	0.919277
genors3798719	C18_1vac	-2.71729	%	0.936906	0.971606	0.969266
genors3798719	C18_2trans	7.07643	%	0.678693	0.893112	0.919277
genors3798719	C18_2cis	16.7625	%	0.124504	0.435765	0.465917
genors3798719	C18_3n3	15.5737	%	0.317529	0.711264	0.733262
genors3798719	C18_3n6	-11.0259	%	0.397886	0.763648	0.796076
genors3798719	C18_4n3	25.4584	%	0.156393	0.486555	0.515935
genors3798719	C20	-10.3485	%	0.450914	0.769394	0.811144
genors3798719	C20_1	-12.0053	%	0.239373	0.657017	0.656501
genors3798719	C20_2	-3.65203	%	0.703225	0.893112	0.919277
genors3798719	C20_3n3	3.33601	%	0.81054	0.893112	0.924686
genors3798719	C20_3n6	-3.71021	%	0.725168	0.893112	0.919277
genors3798719	C20_4n3	14.6354	%	0.581764	0.893112	0.916449
genors3798719	C20_4n6	-2.8677	%	0.743313	0.893112	0.919277
genors3798719	C20_5n3	-26.9377	%	0.123989	0.435765	0.465917
genors3798719	C21	-2.92358	%	0.763328	0.893112	0.919277
genors3798719	C22_1	-40.1453	%	0.153056	0.486555	0.511769
genors3798719	C22_4n6	10.641	%	0.441896	0.769394	0.811144
genors3798719	C22_5n3	12.6137	%	0.482861	0.772578	0.823684
genors3798719	C22_5n6	12.883	%	0.385508	0.763648	0.796076
genors3798719	C22_6	-2.34921	%	0.81337	0.893112	0.924686
genors3798719	C24_1	11.5727	%	0.795049	0.893112	0.924686
genors3798719	C4	3.88461	%	0.757227	0.893112	0.919277
genors3798719	C6	4.3799	%	0.777707	0.893112	0.921552
genors3798719	fatmass	-1.09	%	0.732251	0.893112	0.919277
genors3798719	wc	1.54124	%	0.31521	0.711264	0.729412
genors3798719	hip.circum	-1.121	%	0.269026	0.657017	0.673014
genors3798719	chol	-0.113347	%	0.979168	0.983164	0.987989
genors3798719	trg	22.1378	%	0.0766218	0.357525	0.351707
genors3798719	hdl	-10.0061	%	0.0708956	0.357525	0.341924
genors3798719	ldl	-0.126831	%	0.983164	0.983164	0.989347
genors3798719	vldl	26.1489	%	0.034357	0.240499	0.243687
genors3798719	sbp	7.21584	%	0.00548073	0.0613842	0.0687538
genors3798719	dbp	6.71072	%	0.0200585	0.160468	0.172057
genors3798719	alt	14.5096	%	0.256773	0.657017	0.670364
genors3798719	ast	10.9122	%	0.254808	0.657017	0.670364
genors3798719	fast.ins	-14.864	%	0.736235	0.893112	0.919277
genors3798719	fast.glu	26.3411	%	4.26715e-22	1.1948e-20	1.44824e-20
genors3798719	Glu_2hr	83.2328	%	7.25434e-23	4.06243e-21	7.45705e-21
genors3798719	matsuda_index	-53.7046	%	0.000188233	0.00351367	0.00363483
genors3798719	homair	56.9507	%	0.0761298	0.357525	0.350886
genors3798719	dio	-58.2438	%	0.00280247	0.0392346	0.0402406
genors3798719	hba1c	10.5969	%	0.0508592	0.316457	0.319791
genors3798719	adiponectin	-20.5722	%	0.0127692	0.119179	0.12125
genors3798719	height	0.983181	%	0.466811	0.769394	0.811144
genors3798719	weight	10.0237	%	0.102474	0.409896	0.421952
genors953413	C12	13.6488	%	0.441529	0.798513	0.811144
genors953413	C14	28.9743	%	0.091909	0.397105	0.391088
genors953413	C14_1	4.59375	%	0.798944	0.894818	0.924686
genors953413	C15	4.71593	%	0.671004	0.894672	0.919277
genors953413	C15_1	0.331889	%	0.977933	0.980289	0.987989
genors953413	C16	11.4529	%	0.289627	0.662641	0.696098
genors953413	C16_1	9.94061	%	0.485385	0.799458	0.823684
genors953413	C17_1	3.11244	%	0.797993	0.894818	0.924686
genors953413	C18	6.62592	%	0.455836	0.798513	0.811144
genors953413	C18_1cis	9.19193	%	0.421853	0.798513	0.799933
genors953413	C18_1trans	16.7326	%	0.620721	0.891292	0.919277
genors953413	C18_1vac	0.918623	%	0.978946	0.980289	0.987989
genors953413	C18_2trans	4.68849	%	0.782093	0.894818	0.921552
genors953413	C18_2cis	15.5613	%	0.153074	0.504243	0.511769
genors953413	C18_3n3	16.4016	%	0.295822	0.662641	0.7003
genors953413	C18_3n6	-14.4682	%	0.258091	0.662641	0.670861
genors953413	C18_4n3	23.3555	%	0.192828	0.599909	0.60158
genors953413	C20	-11.3291	%	0.407019	0.798513	0.796076
genors953413	C20_1	-11.432	%	0.265973	0.662641	0.673014
genors953413	C20_2	-4.11926	%	0.66835	0.894672	0.919277
genors953413	C20_3n3	0.336608	%	0.980289	0.980289	0.988029
genors953413	C20_3n6	-4.68667	%	0.656515	0.894672	0.919277
genors953413	C20_4n3	8.42549	%	0.745886	0.894818	0.919277
genors953413	C20_4n6	-4.63145	%	0.596372	0.891292	0.919277
genors953413	C20_5n3	-27.182	%	0.121415	0.453284	0.462811
genors953413	C21	-4.81729	%	0.618257	0.891292	0.919277
genors953413	C22_1	-40.8631	%	0.140892	0.493122	0.497789
genors953413	C22_4n6	10.3302	%	0.456293	0.798513	0.811144
genors953413	C22_5n3	11.751	%	0.515251	0.813794	0.848141
genors953413	C22_5n6	13.8895	%	0.349218	0.752162	0.766925
genors953413	C22_6	-3.36029	%	0.735078	0.894818	0.919277
genors953413	C24_1	11.4975	%	0.798838	0.894818	0.924686
genors953413	C4	2.03971	%	0.868426	0.917582	0.943392
genors953413	C6	6.05087	%	0.699641	0.894818	0.919277
genors953413	fatmass	-2.01427	%	0.523153	0.813794	0.851645
genors953413	wc	1.31667	%	0.392401	0.798513	0.796076
genors953413	hip.circum	-1.22809	%	0.227515	0.662641	0.648732
genors953413	chol	-1.18604	%	0.784142	0.894818	0.921552
genors953413	trg	23.2226	%	0.0656866	0.334404	0.329906
genors953413	hdl	-11.4564	%	0.0383219	0.238447	0.264942
genors953413	ldl	-1.02737	%	0.864248	0.917582	0.941019
genors953413	vldl	27.0903	%	0.0299442	0.20961	0.216371
genors953413	sbp	6.93716	%	0.00777541	0.0725705	0.0862224
genors953413	dbp	6.59691	%	0.022703	0.181624	0.178305
genors953413	alt	14.8494	%	0.249104	0.662641	0.670364
genors953413	ast	10.0461	%	0.295086	0.662641	0.7003
genors953413	fast.ins	-9.29032	%	0.844425	0.917582	0.929947
genors953413	fast.glu	26.5737	%	3.88029e-22	1.08648e-20	1.3581e-20
genors953413	Glu_2hr	83.4381	%	1.79918e-22	1.00754e-20	1.06057e-20
genors953413	matsuda_index	-55.1362	%	0.00014007	0.00261464	0.00295997
genors953413	homair	62.782	%	0.0646685	0.334404	0.327975
genors953413	dio	-59.3757	%	0.00199316	0.0279043	0.0343437
genors953413	hba1c	9.17413	%	0.092185	0.397105	0.391088
genors953413	adiponectin	-22.5149	%	0.00587825	0.0658364	0.0687538
genors953413	height	0.949558	%	0.484498	0.799458	0.823684
genors953413	weight	10.0566	%	0.102956	0.411823	0.422382
genors2397142	C12	11.8592	%	0.496014	0.816965	0.831641
genors2397142	C14	29.208	%	0.0906861	0.390648	0.389151
genors2397142	C14_1	5.20792	%	0.771502	0.894249	0.921552
genors2397142	C15	4.32157	%	0.697883	0.894249	0.919277
genors2397142	C15_1	0.424349	%	0.971412	0.971412	0.98631
genors2397142	C16	12.1377	%	0.26279	0.654106	0.673014
genors2397142	C16_1	11.965	%	0.40623	0.763392	0.796076
genors2397142	C17_1	3.98916	%	0.744239	0.894249	0.919277
genors2397142	C18	7.37585	%	0.40896	0.763392	0.796076
genors2397142	C18_1cis	9.64622	%	0.401489	0.763392	0.796076
genors2397142	C18_1trans	13.0805	%	0.69831	0.894249	0.919277
genors2397142	C18_1vac	-2.44525	%	0.943345	0.963077	0.971984
genors2397142	C18_2trans	5.53113	%	0.746083	0.894249	0.919277
genors2397142	C18_2cis	16.9817	%	0.123384	0.431843	0.465285
genors2397142	C18_3n3	15.9068	%	0.310585	0.716206	0.724698
genors2397142	C18_3n6	-11.4781	%	0.380078	0.763392	0.79124
genors2397142	C18_4n3	23.017	%	0.198176	0.616547	0.61484
genors2397142	C20	-10.046	%	0.464682	0.798633	0.811144
genors2397142	C20_1	-11.6024	%	0.255132	0.654106	0.670364
genors2397142	C20_2	-3.46404	%	0.718433	0.894249	0.919277
genors2397142	C20_3n3	2.77872	%	0.820073	0.900473	0.924686
genors2397142	C20_3n6	-3.01156	%	0.776558	0.894249	0.921552
genors2397142	C20_4n3	14.6053	%	0.586091	0.894249	0.919277
genors2397142	C20_4n6	-3.35077	%	0.705085	0.894249	0.919277
genors2397142	C20_5n3	-28.0529	%	0.106036	0.395868	0.427578
genors2397142	C21	-3.8195	%	0.694921	0.894249	0.919277
genors2397142	C22_1	-40.0369	%	0.151568	0.499282	0.511769
genors2397142	C22_4n6	9.978	%	0.470623	0.798633	0.81499
genors2397142	C22_5n3	10.7035	%	0.55142	0.882271	0.889899
genors2397142	C22_5n6	12.5826	%	0.39321	0.763392	0.796076
genors2397142	C22_6	-2.49366	%	0.80326	0.899652	0.924686
genors2397142	C24_1	13.6826	%	0.76022	0.894249	0.919277
genors2397142	C4	4.0473	%	0.744586	0.894249	0.919277
genors2397142	C6	4.24475	%	0.782467	0.894249	0.921552
genors2397142	fatmass	-1.19912	%	0.706996	0.894249	0.919277
genors2397142	wc	1.54241	%	0.319735	0.716206	0.736325
genors2397142	hip.circum	-1.10981	%	0.268651	0.654106	0.673014
genors2397142	chol	-0.364696	%	0.933403	0.963077	0.969266
genors2397142	trg	21.8035	%	0.0792011	0.369605	0.36059
genors2397142	hdl	-9.99487	%	0.0726015	0.369605	0.341931
genors2397142	ldl	-0.407833	%	0.945879	0.963077	0.972805
genors2397142	vldl	25.5566	%	0.0373729	0.261611	0.259986
genors2397142	sbp	7.2088	%	0.00516725	0.0578732	0.0680862
genors2397142	dbp	6.57264	%	0.0211086	0.168869	0.173264
genors2397142	alt	14.425	%	0.256658	0.654106	0.670364
genors2397142	ast	11.834	%	0.221321	0.652313	0.647809
genors2397142	fast.ins	-8.17646	%	0.866185	0.932814	0.941871
genors2397142	fast.glu	26.4226	%	5.69114e-22	1.59352e-20	1.87473e-20
genors2397142	Glu_2hr	83.7365	%	1.52633e-22	8.54747e-21	9.49719e-21
genors2397142	matsuda_index	-55.1141	%	0.000153063	0.00285718	0.00313068
genors2397142	homair	62.8365	%	0.0668884	0.369605	0.332956
genors2397142	dio	-59.7249	%	0.00194247	0.0271946	0.0339933
genors2397142	hba1c	10.5809	%	0.0510861	0.317869	0.319791
genors2397142	adiponectin	-20.4591	%	0.0137674	0.128496	0.127434
genors2397142	height	1.00403	%	0.454646	0.798633	0.811144
genors2397142	weight	10.069	%	0.100385	0.395868	0.417619
genors9357760	C12	11.4147	%	0.508604	0.8377	0.83958
genors9357760	C14	29.2029	%	0.0879625	0.378916	0.380379
genors9357760	C14_1	5.27045	%	0.768146	0.877881	0.921552
genors9357760	C15	4.37538	%	0.691457	0.877881	0.919277
genors9357760	C15_1	1.4372	%	0.904272	0.938914	0.961589
genors9357760	C16	12.1828	%	0.258162	0.656646	0.670861
genors9357760	C16_1	11.9078	%	0.405848	0.758682	0.796076
genors9357760	C17_1	3.85447	%	0.750703	0.877881	0.919277
genors9357760	C18	7.35134	%	0.406437	0.758682	0.796076
genors9357760	C18_1cis	9.82642	%	0.389289	0.758682	0.796076
genors9357760	C18_1trans	14.6029	%	0.6616	0.877881	0.919277
genors9357760	C18_1vac	-2.6465	%	0.938427	0.938914	0.969266
genors9357760	C18_2trans	6.37638	%	0.708953	0.877881	0.919277
genors9357760	C18_2cis	16.7175	%	0.125215	0.438253	0.465917
genors9357760	C18_3n3	15.688	%	0.313356	0.717935	0.729214
genors9357760	C18_3n6	-12.055	%	0.353365	0.758682	0.766925
genors9357760	C18_4n3	23.4007	%	0.190342	0.592175	0.597581
genors9357760	C20	-10.0854	%	0.461014	0.808941	0.811144
genors9357760	C20_1	-11.1894	%	0.269694	0.656646	0.673014
genors9357760	C20_2	-3.38702	%	0.722989	0.877881	0.919277
genors9357760	C20_3n3	2.92102	%	0.832977	0.914641	0.926793
genors9357760	C20_3n6	-3.16922	%	0.763092	0.877881	0.919277
genors9357760	C20_4n3	14.7186	%	0.581907	0.877881	0.916449
genors9357760	C20_4n6	-3.37976	%	0.699919	0.877881	0.919277
genors9357760	C20_5n3	-28.6387	%	0.0967551	0.38702	0.405864
genors9357760	C21	-3.57418	%	0.712683	0.877881	0.919277
genors9357760	C22_1	-40.0369	%	0.151568	0.499282	0.511769
genors9357760	C22_4n6	10.1389	%	0.462252	0.808941	0.811144
genors9357760	C22_5n3	10.8662	%	0.543022	0.868835	0.878879
genors9357760	C22_5n6	12.4917	%	0.394301	0.758682	0.796076
genors9357760	C22_6	-2.50261	%	0.801046	0.897172	0.924686
genors9357760	C24_1	14.1219	%	0.753906	0.877881	0.919277
genors9357760	C4	4.28944	%	0.732829	0.877881	0.919277
genors9357760	C6	5.19763	%	0.738734	0.877881	0.919277
genors9357760	fatmass	-1.28796	%	0.684726	0.877881	0.919277
genors9357760	wc	1.52586	%	0.320507	0.717935	0.736325
genors9357760	hip.circum	-1.19302	%	0.237436	0.633163	0.654996
genors9357760	chol	-0.421798	%	0.92256	0.938914	0.967136
genors9357760	trg	22.6778	%	0.0698769	0.326092	0.340218
genors9357760	hdl	-10.2873	%	0.0647166	0.326092	0.327975
genors9357760	ldl	-0.459533	%	0.938914	0.938914	0.969266
genors9357760	vldl	26.4703	%	0.0324091	0.226864	0.232681
genors9357760	sbp	7.07853	%	0.0060311	0.0675483	0.0694225
genors9357760	dbp	6.40127	%	0.0246313	0.19705	0.183914
genors9357760	alt	15.4592	%	0.228497	0.633163	0.648732
genors9357760	ast	12.2981	%	0.202494	0.596823	0.624773
genors9357760	fast.ins	-8.425	%	0.860573	0.926771	0.939361
genors9357760	fast.glu	26.4691	%	3.07891e-22	8.62094e-21	1.19796e-20
genors9357760	Glu_2hr	83.4765	%	9.95293e-23	5.57364e-21	7.96234e-21
genors9357760	matsuda_index	-54.8812	%	0.000153807	0.00287107	0.00313068
genors9357760	homair	62.9954	%	0.063785	0.326092	0.327975
genors9357760	dio	-59.0745	%	0.00228095	0.0319333	0.0364164
genors9357760	hba1c	10.7597	%	0.0476451	0.296458	0.309026
genors9357760	adiponectin	-20.8378	%	0.0115339	0.107649	0.117723
genors9357760	height	0.912676	%	0.498781	0.8377	0.835029
genors9357760	weight	9.82557	%	0.107655	0.401913	0.427578
genors7744440	C12	12.8495	%	0.464922	0.765753	0.811144
genors7744440	C14	29.6148	%	0.0847769	0.395625	0.371191
genors7744440	C14_1	3.68948	%	0.836059	0.918026	0.926793
genors7744440	C15	4.46666	%	0.686548	0.918026	0.919277
genors7744440	C15_1	1.68393	%	0.889062	0.92199	0.955398
genors7744440	C16	11.8647	%	0.269944	0.666926	0.673014
genors7744440	C16_1	12.0646	%	0.398988	0.765753	0.796076
genors7744440	C17_1	3.6767	%	0.762205	0.918026	0.919277
genors7744440	C18	7.47912	%	0.398823	0.765753	0.796076
genors7744440	C18_1cis	10.2143	%	0.367537	0.765753	0.777114
genors7744440	C18_1trans	12.8705	%	0.697889	0.918026	0.919277
genors7744440	C18_1vac	-4.74607	%	0.887348	0.92199	0.955398
genors7744440	C18_2trans	6.75734	%	0.693678	0.918026	0.919277
genors7744440	C18_2cis	16.6157	%	0.129756	0.457859	0.473142
genors7744440	C18_3n3	15.2244	%	0.328396	0.735608	0.740048
genors7744440	C18_3n6	-10.7888	%	0.410253	0.765753	0.796076
genors7744440	C18_4n3	24.9609	%	0.163975	0.51397	0.535428
genors7744440	C20	-10.0811	%	0.460249	0.765753	0.811144
genors7744440	C20_1	-12.0924	%	0.232699	0.666926	0.648732
genors7744440	C20_2	-3.58012	%	0.70853	0.918026	0.919277
genors7744440	C20_3n3	3.25053	%	0.815781	0.918026	0.924686
genors7744440	C20_3n6	-3.38996	%	0.748945	0.918026	0.919277
genors7744440	C20_4n3	14.2599	%	0.590402	0.918026	0.919277
genors7744440	C20_4n6	-2.75435	%	0.753673	0.918026	0.919277
genors7744440	C20_5n3	-26.5815	%	0.130817	0.457859	0.474158
genors7744440	C21	-2.09377	%	0.830005	0.918026	0.926793
genors7744440	C22_1	-38.7963	%	0.165205	0.51397	0.537875
genors7744440	C22_4n6	10.4509	%	0.450543	0.765753	0.811144
genors7744440	C22_5n3	13.4074	%	0.458386	0.765753	0.811144
genors7744440	C22_5n6	12.3925	%	0.401565	0.765753	0.796076
genors7744440	C22_6	-2.79739	%	0.7779	0.918026	0.921552
genors7744440	C24_1	7.7271	%	0.859804	0.92199	0.939361
genors7744440	C4	4.06547	%	0.743869	0.918026	0.919277
genors7744440	C6	3.38936	%	0.825556	0.918026	0.924686
genors7744440	fatmass	-1.21264	%	0.70441	0.918026	0.919277
genors7744440	wc	1.60712	%	0.295517	0.68954	0.7003
genors7744440	hip.circum	-1.11047	%	0.273879	0.666926	0.673014
genors7744440	chol	-0.148498	%	0.972784	0.987308	0.98631
genors7744440	trg	20.8111	%	0.0927436	0.399511	0.391973
genors7744440	hdl	-9.62358	%	0.084066	0.395625	0.370685
genors7744440	ldl	-0.0960477	%	0.987308	0.987308	0.990018
genors7744440	vldl	24.7259	%	0.04306	0.30142	0.288785
genors7744440	sbp	7.07383	%	0.00646072	0.0723601	0.073091
genors7744440	dbp	6.57586	%	0.0231578	0.185262	0.178305
genors7744440	alt	14.199	%	0.266216	0.666926	0.673014
genors7744440	ast	10.4757	%	0.273916	0.666926	0.673014
genors7744440	fast.ins	-15.7055	%	0.7211	0.918026	0.919277
genors7744440	fast.glu	26.3089	%	9.42044e-22	2.63772e-20	2.9308e-20
genors7744440	Glu_2hr	82.8304	%	1.51162e-22	8.46508e-21	9.49719e-21
genors7744440	matsuda_index	-53.366	%	0.000221022	0.00412574	0.00419567
genors7744440	homair	55.5886	%	0.0830102	0.395625	0.367476
genors7744440	dio	-57.8942	%	0.00327819	0.0458947	0.0464757
genors7744440	hba1c	10.5513	%	0.0522553	0.325144	0.320728
genors7744440	adiponectin	-20.3382	%	0.0144059	0.134455	0.132251
genors7744440	height	0.888749	%	0.508945	0.814312	0.83958
genors7744440	weight	9.91008	%	0.106782	0.427129	0.427578

## Sheet: Table 4
SNP	Phenotype	Het_Est	RefHomo_Est	Est unit	Het_pval	RefHomo_pval	Het_pval(fdr)	RefHomo_pval(fdr)	global_fdr_Het	global_fdr_RefHomo		Table 4: Summary statistics for all factor model comparisons for the AIR registry, females only
rs1535	C12	13.9257	-4.84841	%	0.42686	0.688669	0.787351	0.972447	0.820127	0.971726		Het: heterozygous alleles
rs1535	C14	29.4277	21.3993	%	0.0831025	0.0636416	0.351588	0.471797	0.3976	0.561408		RefHomo: reference homozygous alleles
rs1535	C14_1	7.32136	13.535	%	0.680173	0.353308	0.858006	0.670066	0.928048	0.843387		Est: estimate
rs1535	C15	4.6432	12.2456	%	0.671463	0.127434	0.858006	0.471797	0.928048	0.617989
rs1535	C15_1	1.36122	-7.69476	%	0.908673	0.390219	0.947646	0.692324	0.960631	0.85383
rs1535	C16	11.4275	12.4917	%	0.285693	0.0982388	0.68318	0.471797	0.71196	0.607093
rs1535	C16_1	12.646	13.1276	%	0.374509	0.190331	0.762888	0.503127	0.792071	0.686082
rs1535	C17_1	4.33257	15.4915	%	0.717605	0.0829031	0.858006	0.471797	0.929806	0.579882
rs1535	C18	6.25948	10.6646	%	0.475619	0.089851	0.792698	0.471797	0.850831	0.598554
rs1535	C18_1cis	8.983	10.422	%	0.4284	0.192103	0.787351	0.503127	0.820127	0.686082
rs1535	C18_1trans	21.9276	5.32798	%	0.520411	0.81095	0.817789	0.972447	0.879925	0.971726
rs1535	C18_1vac	-2.23949	-3.8194	%	0.947646	0.860412	0.947646	0.985889	0.966785	0.984525
rs1535	C18_2trans	7.37851	22.9444	%	0.663957	0.0661086	0.858006	0.471797	0.928048	0.561408
rs1535	C18_2cis	14.5962	2.3966	%	0.1683	0.733145	0.561647	0.972447	0.588598	0.971726
rs1535	C18_3n3	17.2461	12.987	%	0.264386	0.222692	0.660964	0.55673	0.690794	0.726888
rs1535	C18_3n6	-14.7419	0.79305	%	0.228868	0.932383	0.643114	0.986615	0.675118	0.989469
rs1535	C18_4n3	24.3124	-0.285497	%	0.1736	0.97804	0.561647	0.987199	0.592887	0.99523
rs1535	C20	-10.4125	-0.908753	%	0.446189	0.9328	0.787351	0.986615	0.820127	0.989469
rs1535	C20_1	-10.4377	2.46914	%	0.302782	0.761648	0.693876	0.972447	0.724045	0.971726
rs1535	C20_2	-3.63372	10.8772	%	0.702015	0.12864	0.858006	0.471797	0.929806	0.617989
rs1535	C20_3n3	2.82102	-5.42531	%	0.83852	0.547875	0.922372	0.898684	0.948017	0.943392
rs1535	C20_3n6	-2.85734	24.5847	%	0.77814	0.00235443	0.905538	0.0811715	0.9336	0.22353
rs1535	C20_4n3	16.2835	18.5079	%	0.543887	0.376526	0.830939	0.690297	0.892949	0.846803
rs1535	C20_4n6	-5.95647	-7.78818	%	0.458095	0.163114	0.787351	0.503127	0.826441	0.661264
rs1535	C20_5n3	-30.4954	-20.1367	%	0.0661858	0.113631	0.330929	0.471797	0.364022	0.617989
rs1535	C21	-4.60539	-0.114016	%	0.630558	0.987199	0.858006	0.987199	0.928048	0.997437
rs1535	C22_1	-42.0532	46.0308	%	0.119765	0.0339114	0.439137	0.471797	0.472653	0.454909
rs1535	C22_4n6	10.4209	9.85597	%	0.450126	0.257424	0.787351	0.589929	0.820361	0.752736
rs1535	C22_5n3	8.40809	-10.8262	%	0.632887	0.329161	0.858006	0.662847	0.928048	0.818411
rs1535	C22_5n6	13.3182	12.6331	%	0.36818	0.191517	0.762888	0.503127	0.791011	0.686082
rs1535	C22_6	-3.5675	1.48375	%	0.716291	0.833845	0.858006	0.975776	0.929806	0.979772
rs1535	C24_1	3.95053	39.6301	%	0.927445	0.284867	0.947646	0.626708	0.960631	0.787321
rs1535	C4	3.29287	-8.68042	%	0.790288	0.24074	0.905538	0.575682	0.937416	0.751431
rs1535	C6	6.40974	8.49384	%	0.682349	0.328995	0.858006	0.662847	0.928048	0.818411
rs1535	fatmass	-1.16834	-3.70799	%	0.712023	0.0963127	0.858006	0.471797	0.929806	0.598554
rs1535	wc	1.36661	-0.296892	%	0.371754	0.785461	0.762888	0.972447	0.792071	0.971726
rs1535	hip.circum	-1.13837	-2.1173	%	0.25299	0.00295169	0.660964	0.0811715	0.688139	0.22353
rs1535	chol	-0.379593	-0.0547532	%	0.930457	0.985947	0.947646	0.987199	0.962352	0.997437
rs1535	trg	23.9802	12.7523	%	0.0533435	0.130698	0.325988	0.471797	0.333397	0.617989
rs1535	hdl	-10.4112	-3.93906	%	0.0611667	0.337449	0.330929	0.662847	0.355997	0.824783
rs1535	ldl	-1.05676	3.23802	%	0.859468	0.456249	0.926878	0.784178	0.948017	0.889847
rs1535	vldl	27.399	12.1986	%	0.025835	0.13725	0.177615	0.471797	0.189456	0.617989
rs1535	sbp	7.23799	-0.409603	%	0.0054372	0.813319	0.0598092	0.972447	0.0679264	0.973339
rs1535	dbp	6.73748	-0.764668	%	0.0195412	0.700028	0.153538	0.972447	0.167932	0.971726
rs1535	alt	15.3102	2.10944	%	0.23386	0.806915	0.643114	0.972447	0.675118	0.971726
rs1535	ast	12.0604	2.24184	%	0.212769	0.73391	0.643114	0.972447	0.663269	0.971726
rs1535	fast.ins	-9.68412	-7.59621	%	0.837687	0.596895	0.922372	0.937978	0.948017	0.950411
rs1535	fast.glu	26.7453	-2.80003	%	7.96435e-23	0.0848108	2.1902e-21	0.471797	6.63556e-21	0.586741
rs1535	Glu_2hr	84.0873	-1.9513	%	7.41673e-23	0.646916	2.1902e-21	0.972447	6.63556e-21	0.959557
rs1535	matsuda_index	-55.2922	-1.34616	%	0.000134457	0.909855	0.00246504	0.986615	0.00307876	0.989469
rs1535	homair	60.3146	-1.25104	%	0.0730245	0.932027	0.334696	0.986615	0.381849	0.989469
rs1535	dio	-58.2186	24.2567	%	0.00277465	0.185476	0.0381515	0.503127	0.0404476	0.682354
rs1535	adiponectin	-19.3535	-10.0868	%	0.0184787	0.102642	0.153538	0.471797	0.165556	0.615997
rs1535	height	0.893488	-0.310918	%	0.508487	0.745622	0.817789	0.972447	0.879925	0.971726
rs1535	weight	9.78526	-2.42485	%	0.109707	0.55555	0.430992	0.898684	0.467743	0.943392
rs1570069	C12	15.5796	15.7467	%	0.45158	0.369345	0.919886	0.839262	0.821055	0.845053
rs1570069	C14	36.3469	-9.9868	%	0.0655295	0.442119	0.327647	0.853647	0.364022	0.877542
rs1570069	C14_1	1.39372	-11.89	%	0.938796	0.39721	0.945653	0.839262	0.963317	0.85383
rs1570069	C15	7.0158	0.611663	%	0.574224	0.95052	0.935777	0.973787	0.919116	0.991492
rs1570069	C15_1	-1.33467	13.2501	%	0.92101	0.247005	0.945653	0.825736	0.960631	0.752736
rs1570069	C16	13.7826	-7.43693	%	0.257132	0.40422	0.744329	0.839262	0.689601	0.85383
rs1570069	C16_1	15.7086	-17.1807	%	0.32874	0.1207	0.788789	0.825736	0.755923	0.617989
rs1570069	C17_1	6.07702	-4.77464	%	0.656219	0.650296	0.935777	0.876929	0.928048	0.959557
rs1570069	C18	7.06103	-1.57304	%	0.479643	0.839852	0.935777	0.923837	0.852355	0.979772
rs1570069	C18_1cis	10.7397	-9.55711	%	0.390775	0.297521	0.859706	0.825736	0.807748	0.793977
rs1570069	C18_1trans	7.31888	40.765	%	0.841074	0.175163	0.945653	0.825736	0.948017	0.682354
rs1570069	C18_1vac	14.2874	17.1998	%	0.733583	0.561556	0.935777	0.876929	0.929806	0.945527
rs1570069	C18_2trans	-1.28939	8.64662	%	0.945653	0.56516	0.945653	0.876929	0.966746	0.945527
rs1570069	C18_2cis	11.3687	-2.88184	%	0.251189	0.701543	0.744329	0.876929	0.688139	0.971726
rs1570069	C18_3n3	18.7751	-15.156	%	0.292434	0.216174	0.788789	0.825736	0.713255	0.717756
rs1570069	C18_3n6	-5.4508	-14.1061	%	0.712626	0.21911	0.935777	0.825736	0.929806	0.720456
rs1570069	C18_4n3	29.5674	-0.500793	%	0.171811	0.969684	0.720887	0.973787	0.592452	0.993159
rs1570069	C20	-12.2099	-9.07059	%	0.428033	0.49582	0.905454	0.853647	0.820127	0.918208
rs1570069	C20_1	-12.6797	-4.82477	%	0.252774	0.620985	0.744329	0.876929	0.688139	0.958037
rs1570069	C20_2	-3.69354	-3.42406	%	0.726194	0.690114	0.935777	0.876929	0.929806	0.971726
rs1570069	C20_3n3	4.15789	-11.6477	%	0.765635	0.209462	0.935777	0.825736	0.929806	0.71147
rs1570069	C20_3n6	-2.23472	-4.91701	%	0.848743	0.600784	0.945653	0.876929	0.948017	0.950881
rs1570069	C20_4n3	-4.95367	-34.0329	%	0.863582	0.0585425	0.945653	0.825736	0.948017	0.545735
rs1570069	C20_4n6	-0.845348	-8.21031	%	0.933482	0.300268	0.945653	0.825736	0.962352	0.793977
rs1570069	C20_5n3	-8.81384	-14.6783	%	0.67415	0.410864	0.935777	0.839262	0.928048	0.85783
rs1570069	C21	-6.49035	9.75075	%	0.519117	0.276383	0.935777	0.825736	0.879925	0.77316
rs1570069	C22_1	-38.4361	-27.2094	%	0.173919	0.147569	0.720887	0.825736	0.592887	0.636573
rs1570069	C22_4n6	15.9669	1.44403	%	0.329857	0.892199	0.788789	0.962175	0.755923	0.989469
rs1570069	C22_5n3	14.0926	3.51219	%	0.505445	0.836715	0.935777	0.923837	0.878444	0.979772
rs1570069	C22_5n6	22.2477	5.11977	%	0.209713	0.669677	0.720887	0.876929	0.660985	0.967272
rs1570069	C22_6	3.44296	-13.0397	%	0.762558	0.125123	0.935777	0.825736	0.929806	0.617989
rs1570069	C24_1	4.24406	-53.76	%	0.924286	0.0390448	0.945653	0.825736	0.960631	0.482576
rs1570069	C4	4.94072	-14.7541	%	0.7164	0.0961893	0.935777	0.825736	0.929806	0.598554
rs1570069	C6	3.87669	9.43609	%	0.798303	0.404237	0.945653	0.839262	0.937416	0.85383
rs1570069	fatmass	-1.05807	-7.31171	%	0.745567	0.00558537	0.935777	0.307196	0.929806	0.236304
rs1570069	wc	2.15672	-0.974217	%	0.203222	0.484688	0.720887	0.853647	0.657484	0.912939
rs1570069	hip.circum	-1.38361	0.456302	%	0.202967	0.618516	0.720887	0.876929	0.657484	0.958037
rs1570069	chol	0.645936	-3.19469	%	0.891907	0.412001	0.945653	0.839262	0.954375	0.85783
rs1570069	trg	32.4293	-11.1283	%	0.0230434	0.252963	0.140821	0.825736	0.175641	0.752736
rs1570069	hdl	-12.2198	-3.68805	%	0.0409969	0.480588	0.225483	0.853647	0.274979	0.908327
rs1570069	ldl	2.22069	-2.12745	%	0.742432	0.699674	0.935777	0.876929	0.929806	0.971726
rs1570069	vldl	37.6547	-12.1248	%	0.00751202	0.194883	0.0688602	0.825736	0.0851878	0.690533
rs1570069	sbp	7.27834	-3.92632	%	0.0110087	0.0712372	0.0864966	0.825736	0.113173	0.561408
rs1570069	dbp	7.18297	-0.802935	%	0.0212105	0.748522	0.140821	0.877052	0.170303	0.971726
rs1570069	alt	12.9965	7.62196	%	0.345021	0.496667	0.790673	0.853647	0.769385	0.918208
rs1570069	ast	5.95266	-2.78648	%	0.543119	0.72193	0.935777	0.877052	0.892949	0.971726
rs1570069	fast.ins	-13.6267	-5.90317	%	0.76409	0.749481	0.935777	0.877052	0.929806	0.971726
rs1570069	fast.glu	22.4302	-3.19142	%	3.59693e-14	0.122037	9.89157e-13	0.825736	9.89157e-13	0.617989
rs1570069	Glu_2hr	82.073	0.351576	%	2.0013e-18	0.950028	1.10071e-16	0.973787	5.64469e-17	0.991492
rs1570069	matsuda_index	-52.9925	7.83413	%	0.000868464	0.623779	0.0159218	0.876929	0.0159218	0.958037
rs1570069	homair	34.3317	-0.651829	%	0.313044	0.973787	0.788789	0.973787	0.742619	0.99523
rs1570069	dio	-58.1464	-15.9222	%	0.00477311	0.407274	0.0525042	0.839262	0.0632581	0.85383
rs1570069	adiponectin	-25.7504	4.59884	%	0.0031694	0.593712	0.0435793	0.876929	0.044696	0.950411
rs1570069	height	-0.75745	-0.310056	%	0.597047	0.796035	0.935777	0.912123	0.926307	0.971726
rs1570069	weight	2.76047	5.94468	%	0.661123	0.265751	0.935777	0.825736	0.928048	0.757322
rs174455	C12	16.1973	0.411765	%	0.363391	0.975906	0.730722	0.975906	0.78998	0.99523
rs174455	C14	29.8821	26.0951	%	0.0793276	0.0463426	0.337346	0.380988	0.393065	0.524386
rs174455	C14_1	4.15871	15.8545	%	0.815699	0.373399	0.92906	0.641779	0.947827	0.845141
rs174455	C15	6.01317	11.0474	%	0.585413	0.215179	0.859645	0.526909	0.919459	0.717756
rs174455	C15_1	1.82955	-6.09121	%	0.878722	0.530855	0.92906	0.751811	0.949154	0.943392
rs174455	C16	11.8609	15.0946	%	0.269517	0.0761976	0.654858	0.380988	0.697448	0.566334
rs174455	C16_1	12.1378	18.092	%	0.396634	0.115159	0.730722	0.438157	0.810961	0.617989
rs174455	C17_1	5.18857	14.9193	%	0.667971	0.13543	0.896058	0.438157	0.928048	0.617989
rs174455	C18	6.73321	10.7162	%	0.447095	0.128113	0.793234	0.438157	0.820127	0.617989
rs174455	C18_1cis	9.6265	12.8301	%	0.398576	0.154193	0.730722	0.446348	0.811913	0.644913
rs174455	C18_1trans	18.0054	-1.85092	%	0.588662	0.932019	0.859645	0.975906	0.919459	0.989469
rs174455	C18_1vac	3.90457	1.09368	%	0.913014	0.966341	0.929921	0.975906	0.960631	0.993159
rs174455	C18_2trans	4.27531	31.9023	%	0.798625	0.025768	0.92906	0.380988	0.937416	0.427051
rs174455	C18_2cis	13.5708	2.06705	%	0.205937	0.794583	0.571095	0.929831	0.660188	0.971726
rs174455	C18_3n3	17.8465	24.0474	%	0.248361	0.0524386	0.650469	0.380988	0.688139	0.524386
rs174455	C18_3n6	-13.5933	0.863582	%	0.293802	0.936948	0.673296	0.975906	0.715005	0.990697
rs174455	C18_4n3	27.6023	10.9459	%	0.130765	0.389774	0.47947	0.649623	0.501188	0.85383
rs174455	C20	-9.37916	1.89193	%	0.501593	0.893134	0.835989	0.975906	0.87719	0.989469
rs174455	C20_1	-11.0819	16.9183	%	0.27385	0.0732514	0.654858	0.380988	0.69864	0.561408
rs174455	C20_2	-4.11327	16.1872	%	0.665691	0.048151	0.896058	0.380988	0.928048	0.524386
rs174455	C20_3n3	3.2874	1.27154	%	0.815993	0.906401	0.92906	0.975906	0.947827	0.989469
rs174455	C20_3n6	-3.30387	24.4441	%	0.749095	0.00768764	0.92906	0.380988	0.929806	0.260958
rs174455	C20_4n3	16.3852	-9.54127	%	0.550668	0.669242	0.859645	0.86324	0.897384	0.967272
rs174455	C20_4n6	-4.6968	-6.38182	%	0.58929	0.343365	0.859645	0.629503	0.919459	0.833779
rs174455	C20_5n3	-24.846	-27.5325	%	0.160342	0.0491199	0.535619	0.380988	0.568151	0.524386
rs174455	C21	-4.353	6.34005	%	0.654516	0.453827	0.896058	0.680681	0.928048	0.886695
rs174455	C22_1	-46.2329	44.7977	%	0.0831346	0.0751229	0.337346	0.380988	0.3976	0.562144
rs174455	C22_4n6	9.81632	8.95811	%	0.481486	0.371153	0.827553	0.641779	0.854249	0.845053
rs174455	C22_5n3	16.515	-15.9195	%	0.367517	0.189755	0.730722	0.496977	0.791011	0.686082
rs174455	C22_5n6	13.2479	11.6981	%	0.375394	0.291722	0.730722	0.611107	0.792071	0.793977
rs174455	C22_6	-1.32605	-2.46638	%	0.895147	0.752249	0.92906	0.918068	0.95612	0.971726
rs174455	C24_1	8.05	43.7651	%	0.854157	0.297484	0.92906	0.611107	0.948017	0.793977
rs174455	C4	1.98073	-6.42954	%	0.873841	0.451587	0.92906	0.680681	0.948017	0.886695
rs174455	C6	5.62308	-3.23991	%	0.71964	0.736191	0.92906	0.918068	0.929806	0.971726
rs174455	fatmass	-1.01181	-2.46532	%	0.752587	0.328415	0.92906	0.622856	0.929806	0.818411
rs174455	wc	1.48518	-0.0506366	%	0.33884	0.967198	0.730722	0.975906	0.763779	0.993159
rs174455	hip.circum	-1.28136	-0.605251	%	0.207671	0.457913	0.571095	0.680681	0.660188	0.890315
rs174455	chol	0.574611	1.47703	%	0.895276	0.670056	0.92906	0.86324	0.95612	0.967272
rs174455	trg	25.689	14.2515	%	0.0400776	0.130258	0.244919	0.438157	0.272132	0.617989
rs174455	hdl	-9.91208	-6.06598	%	0.0778686	0.181222	0.337346	0.496977	0.389343	0.682354
rs174455	ldl	0.283059	4.79837	%	0.962581	0.324573	0.962581	0.622856	0.97499	0.818411
rs174455	vldl	29.1775	13.0195	%	0.0185122	0.153917	0.145453	0.446348	0.165556	0.644913
rs174455	sbp	7.35457	0.815905	%	0.00517457	0.674897	0.0569203	0.86324	0.0677622	0.968207
rs174455	dbp	6.5817	1.87565	%	0.023472	0.403453	0.16137	0.652644	0.175641	0.85383
rs174455	alt	17.7253	-5.75749	%	0.175294	0.533102	0.535619	0.751811	0.595133	0.943392
rs174455	ast	13.3208	-12.5101	%	0.172383	0.0649312	0.535619	0.380988	0.592566	0.561408
rs174455	fast.ins	-11.3635	34.3177	%	0.806443	0.0832921	0.92906	0.381755	0.940707	0.579882
rs174455	fast.glu	27.4829	-2.27127	%	3.50195e-23	0.220344	9.63036e-22	0.526909	6.63556e-21	0.721363
rs174455	Glu_2hr	85.968	-4.865	%	2.54253e-23	0.299998	9.63036e-22	0.611107	6.63556e-21	0.793977
rs174455	matsuda_index	-56.3321	-6.10424	%	9.79066e-05	0.656861	0.00179495	0.86324	0.00256422	0.959557
rs174455	homair	64.8473	31.1495	%	0.0571342	0.115957	0.314238	0.438157	0.34343	0.617989
rs174455	dio	-59.8291	-19.1167	%	0.00199241	0.264771	0.0273956	0.606766	0.0347881	0.756487
rs174455	adiponectin	-21.5741	0.368924	%	0.00938101	0.960288	0.0859926	0.975906	0.0992222	0.993159
rs174455	height	0.72345	-0.315057	%	0.593936	0.767838	0.859645	0.918068	0.924088	0.971726
rs174455	weight	10.5448	-9.56587	%	0.08587	0.0293311	0.337346	0.380988	0.406583	0.436002
rs174537	C12	13.2854	-5.51468	%	0.447126	0.64097	0.745209	0.949287	0.820127	0.958037
rs174537	C14	30.4307	16.9053	%	0.0748385	0.13008	0.316624	0.640222	0.384623	0.617989
rs174537	C14_1	8.38894	7.4109	%	0.637736	0.591462	0.856795	0.949287	0.928048	0.950411
rs174537	C15	5.1142	8.83017	%	0.641668	0.257587	0.856795	0.6831	0.928048	0.752736
rs174537	C15_1	0.932058	-7.24132	%	0.937343	0.406542	0.937343	0.828142	0.962793	0.85383
rs174537	C16	11.9952	10.9205	%	0.263904	0.139589	0.631075	0.640222	0.690794	0.617989
rs174537	C16_1	13.1179	11.093	%	0.358379	0.257229	0.745209	0.6831	0.780627	0.752736
rs174537	C17_1	4.87338	12.9517	%	0.685436	0.137114	0.856795	0.640222	0.928048	0.617989
rs174537	C18	6.77459	9.64458	%	0.441216	0.117682	0.745209	0.640222	0.820127	0.617989
rs174537	C18_1cis	9.47356	8.50704	%	0.404817	0.275634	0.745209	0.689085	0.813488	0.77316
rs174537	C18_1trans	21.9276	5.32798	%	0.520411	0.81095	0.819453	0.949287	0.879925	0.971726
rs174537	C18_1vac	-3.16467	-4.96036	%	0.926143	0.817308	0.937343	0.949287	0.960631	0.973339
rs174537	C18_2trans	8.24278	18.1417	%	0.630391	0.1323	0.856795	0.640222	0.928048	0.617989
rs174537	C18_2cis	14.8506	2.29667	%	0.161038	0.739725	0.553569	0.949287	0.568151	0.971726
rs174537	C18_3n3	17.7709	10.8334	%	0.251194	0.297	0.627985	0.695952	0.688139	0.793977
rs174537	C18_3n6	-14.4949	0.560773	%	0.237082	0.95134	0.620929	0.95134	0.675622	0.991492
rs174537	C18_4n3	23.8515	-1.4148	%	0.183525	0.890263	0.593756	0.949287	0.6099	0.989469
rs174537	C20	-10.5389	-2.93435	%	0.440825	0.780005	0.745209	0.949287	0.820127	0.971726
rs174537	C20_1	-10.4772	0.839091	%	0.300716	0.915704	0.68914	0.949287	0.720669	0.989469
rs174537	C20_2	-3.25766	9.38965	%	0.732287	0.180307	0.875561	0.6831	0.929806	0.682354
rs174537	C20_3n3	2.30669	-6.09023	%	0.867589	0.494766	0.937343	0.938349	0.948017	0.918208
rs174537	C20_3n6	-2.0104	24.0022	%	0.843596	0.002522	0.937343	0.11923	0.948017	0.22353
rs174537	C20_4n3	16.2502	6.52799	%	0.548526	0.738733	0.838026	0.949287	0.896551	0.971726
rs174537	C20_4n6	-6.16701	-8.08298	%	0.440263	0.139685	0.745209	0.640222	0.820127	0.617989
rs174537	C20_5n3	-31.1274	-13.215	%	0.0604291	0.312206	0.302146	0.695952	0.353575	0.815741
rs174537	C21	-4.55266	-2.04963	%	0.63317	0.765328	0.856795	0.949287	0.928048	0.971726
rs174537	C22_1	-42.1011	47.5284	%	0.118695	0.0282843	0.435216	0.518545	0.472653	0.427051
rs174537	C22_4n6	11.4765	10.1306	%	0.409817	0.241845	0.745209	0.6831	0.814313	0.751431
rs174537	C22_5n3	7.47372	-10.9152	%	0.670353	0.321113	0.856795	0.695952	0.928048	0.817204
rs174537	C22_5n6	14.3806	11.8644	%	0.336631	0.216632	0.740589	0.6831	0.763623	0.717756
rs174537	C22_6	-3.49784	0.797196	%	0.721261	0.908445	0.875561	0.949287	0.929806	0.989469
rs174537	C24_1	5.45804	27.8173	%	0.900806	0.423279	0.937343	0.831441	0.956965	0.862088
rs174537	C4	2.62772	-8.65289	%	0.8321	0.239462	0.937343	0.6831	0.948017	0.751431
rs174537	C6	6.40974	8.49384	%	0.682349	0.328995	0.856795	0.695952	0.928048	0.818411
rs174537	fatmass	-1.32179	-3.65848	%	0.675697	0.0956196	0.856795	0.640222	0.928048	0.598554
rs174537	wc	1.35767	-0.113479	%	0.374373	0.915843	0.745209	0.949287	0.792071	0.989469
rs174537	hip.circum	-1.2499	-1.99916	%	0.208549	0.00433563	0.615914	0.11923	0.660188	0.22353
rs174537	chol	-0.424239	-0.265623	%	0.92221	0.930744	0.937343	0.949287	0.960631	0.989469
rs174537	trg	24.5164	9.47929	%	0.0489861	0.247641	0.299359	0.6831	0.316969	0.752736
rs174537	hdl	-10.5978	-1.83191	%	0.0564434	0.654237	0.302146	0.949287	0.343026	0.959557
rs174537	ldl	-0.93364	2.58015	%	0.875603	0.54498	0.937343	0.949287	0.948017	0.943392
rs174537	vldl	27.9479	8.97028	%	0.0234657	0.26082	0.161327	0.6831	0.175641	0.752736
rs174537	sbp	7.18963	-0.410039	%	0.00573774	0.810416	0.0631151	0.949287	0.0685655	0.971726
rs174537	dbp	6.65423	-0.589048	%	0.0209475	0.763243	0.161327	0.949287	0.170303	0.971726
rs174537	alt	15.245	1.66032	%	0.235315	0.844735	0.620929	0.949287	0.675118	0.980009
rs174537	ast	12.0473	3.28545	%	0.21277	0.614581	0.615914	0.949287	0.663269	0.956808
rs174537	fast.ins	-9.68412	-7.59621	%	0.837687	0.596895	0.937343	0.949287	0.948017	0.950411
rs174537	fast.glu	26.5914	-3.14869	%	9.53241e-23	0.0478639	2.62141e-21	0.640222	6.63556e-21	0.524386
rs174537	Glu_2hr	84.1055	-2.49641	%	5.80153e-23	0.549625	2.62141e-21	0.949287	6.63556e-21	0.943392
rs174537	matsuda_index	-55.2922	-1.34616	%	0.000134457	0.909855	0.00246504	0.949287	0.00307876	0.989469
rs174537	homair	60.3146	-1.25104	%	0.0730245	0.932027	0.316624	0.949287	0.381849	0.989469
rs174537	dio	-58.2186	24.2567	%	0.00277465	0.185476	0.0381515	0.6831	0.0404476	0.682354
rs174537	adiponectin	-19.8154	-10.8155	%	0.0154067	0.0740415	0.141228	0.640222	0.143622	0.561408
rs174537	height	0.864704	-0.403038	%	0.52147	0.668812	0.819453	0.949287	0.879925	0.967272
rs174537	weight	9.67702	-2.25439	%	0.113148	0.577986	0.435216	0.949287	0.467907	0.950411
rs174538	C12	14.9375	-5.9661	%	0.397391	0.610136	0.72855	0.931196	0.811002	0.956808
rs174538	C14	31.8749	10.1974	%	0.0645442	0.348012	0.329648	0.854259	0.364022	0.841348
rs174538	C14_1	8.9275	2.55931	%	0.620488	0.84815	0.875047	0.952005	0.928048	0.980009
rs174538	C15	5.75128	4.5575	%	0.603825	0.552877	0.875047	0.931196	0.928048	0.943392
rs174538	C15_1	1.76378	-2.25723	%	0.882941	0.795749	0.950599	0.931196	0.952004	0.971726
rs174538	C16	12.8376	8.57592	%	0.235678	0.242527	0.617251	0.807283	0.675118	0.751431
rs174538	C16_1	14.2892	8.15471	%	0.321063	0.399483	0.696709	0.886132	0.749828	0.85383
rs174538	C17_1	5.45672	11.6416	%	0.652723	0.18077	0.875603	0.779079	0.928048	0.682354
rs174538	C18	7.6778	6.99086	%	0.387099	0.252729	0.72855	0.807283	0.803414	0.752736
rs174538	C18_1cis	10.5768	6.46296	%	0.355079	0.402787	0.723309	0.886132	0.780627	0.85383
rs174538	C18_1trans	14.2856	13.1264	%	0.669484	0.582227	0.876705	0.931196	0.928048	0.950411
rs174538	C18_1vac	-4.28338	-9.5599	%	0.899401	0.642755	0.950599	0.931196	0.956965	0.958037
rs174538	C18_2trans	8.90524	14.0374	%	0.605842	0.22692	0.875047	0.807283	0.928048	0.734153
rs174538	C18_2cis	15.4976	1.90787	%	0.147802	0.783588	0.50807	0.931196	0.539963	0.971726
rs174538	C18_3n3	17.768	11.7006	%	0.253986	0.264202	0.634965	0.807283	0.688139	0.756487
rs174538	C18_3n6	-12.4227	-2.05362	%	0.318026	0.821229	0.696709	0.940992	0.744912	0.974913
rs174538	C18_4n3	24.6563	-3.32549	%	0.168553	0.7382	0.545319	0.931196	0.588598	0.971726
rs174538	C20	-10.3774	-4.91491	%	0.450453	0.628373	0.774216	0.931196	0.820361	0.958037
rs174538	C20_1	-10.1226	-1.24046	%	0.31714	0.872709	0.696709	0.95998	0.744912	0.989469
rs174538	C20_2	-2.72178	7.25096	%	0.77561	0.295534	0.893727	0.81272	0.9336	0.793977
rs174538	C20_3n3	4.04813	4.46317	%	0.742243	0.589705	0.893727	0.931196	0.929806	0.950411
rs174538	C20_3n6	-1.62782	20.8772	%	0.8734	0.00774344	0.950599	0.212945	0.948017	0.260958
rs174538	C20_4n3	16.8343	9.1622	%	0.535338	0.635824	0.865988	0.931196	0.887799	0.958037
rs174538	C20_4n6	-4.68324	-11.2594	%	0.568089	0.0397104	0.875047	0.436814	0.913977	0.485349
rs174538	C20_5n3	-29.7262	-15.1512	%	0.0751764	0.240675	0.344558	0.807283	0.384623	0.751431
rs174538	C21	-2.95597	-7.07494	%	0.756966	0.287138	0.893727	0.81272	0.929806	0.791607
rs174538	C22_1	-43.446	49.9782	%	0.103825	0.0202428	0.407884	0.351034	0.447873	0.405657
rs174538	C22_4n6	11.9587	6.72297	%	0.392779	0.424639	0.72855	0.898275	0.807748	0.862088
rs174538	C22_5n3	9.77187	-14.0615	%	0.582414	0.184146	0.875047	0.779079	0.919459	0.682354
rs174538	C22_5n6	14.6986	8.68554	%	0.329354	0.354638	0.696709	0.854259	0.755923	0.843387
rs174538	C22_6	-2.77762	-0.778933	%	0.77998	0.910678	0.893727	0.982103	0.9336	0.989469
rs174538	C24_1	-1.19727	50.389	%	0.977312	0.179262	0.977312	0.779079	0.982672	0.682354
rs174538	C4	2.35353	-5.28989	%	0.847788	0.473836	0.950599	0.931196	0.948017	0.903696
rs174538	C6	5.14199	14.0498	%	0.737066	0.103858	0.893727	0.779079	0.929806	0.615997
rs174538	fatmass	-1.473	-3.24636	%	0.640105	0.138902	0.875603	0.779079	0.928048	0.617989
rs174538	wc	1.24895	-0.0603884	%	0.413819	0.955159	0.734195	0.987286	0.814313	0.991492
rs174538	hip.circum	-1.2313	-2.16582	%	0.214802	0.00193762	0.617251	0.106569	0.665582	0.22353
rs174538	chol	-0.214263	-0.902038	%	0.961003	0.76873	0.977312	0.931196	0.97499	0.971726
rs174538	trg	23.7715	11.5108	%	0.0553404	0.163746	0.329648	0.779079	0.343026	0.661264
rs174538	hdl	-10.259	-2.88854	%	0.0659296	0.478429	0.329648	0.931196	0.364022	0.90716
rs174538	ldl	-0.633364	1.30838	%	0.916032	0.758606	0.950599	0.931196	0.960631	0.971726
rs174538	vldl	27.2915	10.823	%	0.026346	0.177795	0.181129	0.779079	0.191924	0.682354
rs174538	sbp	7.21016	0.0215783	%	0.00585923	0.990002	0.0644515	0.990002	0.0685655	0.997437
rs174538	dbp	6.65177	-0.759479	%	0.021102	0.69755	0.165802	0.931196	0.170303	0.971726
rs174538	alt	15.2093	0.484623	%	0.233298	0.953821	0.617251	0.987286	0.675118	0.991492
rs174538	ast	11.6991	3.4549	%	0.226235	0.597097	0.617251	0.931196	0.675118	0.950411
rs174538	fast.ins	-13.0426	-6.23177	%	0.77512	0.661328	0.893727	0.931196	0.9336	0.963061
rs174538	fast.glu	26.5589	-3.55201	%	1.35352e-22	0.0255297	3.72217e-21	0.351034	7.30534e-21	0.427051
rs174538	Glu_2hr	84.7618	-1.41699	%	5.65533e-23	0.737004	3.11043e-21	0.931196	6.63556e-21	0.971726
rs174538	matsuda_index	-54.9922	-3.0951	%	0.000133825	0.790971	0.00245345	0.931196	0.00307876	0.971726
rs174538	homair	54.7038	-0.555979	%	0.0918825	0.969336	0.388734	0.987286	0.420931	0.993159
rs174538	dio	-58.5649	16.3027	%	0.0025362	0.357236	0.0348727	0.854259	0.0404476	0.843387
rs174538	adiponectin	-20.066	-9.16179	%	0.0150197	0.137483	0.13768	0.779079	0.142775	0.617989
rs174538	height	0.869913	-0.259977	%	0.519955	0.783111	0.865988	0.931196	0.879925	0.971726
rs174538	weight	9.57057	-2.39992	%	0.119882	0.556254	0.439567	0.931196	0.472653	0.943392
rs174546	C12	13.2854	-5.51468	%	0.447126	0.64097	0.745209	0.949287	0.820127	0.958037
rs174546	C14	30.4307	16.9053	%	0.0748385	0.13008	0.316624	0.640222	0.384623	0.617989
rs174546	C14_1	8.38894	7.4109	%	0.637736	0.591462	0.856795	0.949287	0.928048	0.950411
rs174546	C15	5.1142	8.83017	%	0.641668	0.257587	0.856795	0.6831	0.928048	0.752736
rs174546	C15_1	0.932058	-7.24132	%	0.937343	0.406542	0.937343	0.828142	0.962793	0.85383
rs174546	C16	11.9952	10.9205	%	0.263904	0.139589	0.631075	0.640222	0.690794	0.617989
rs174546	C16_1	13.1179	11.093	%	0.358379	0.257229	0.745209	0.6831	0.780627	0.752736
rs174546	C17_1	4.87338	12.9517	%	0.685436	0.137114	0.856795	0.640222	0.928048	0.617989
rs174546	C18	6.77459	9.64458	%	0.441216	0.117682	0.745209	0.640222	0.820127	0.617989
rs174546	C18_1cis	9.47356	8.50704	%	0.404817	0.275634	0.745209	0.689085	0.813488	0.77316
rs174546	C18_1trans	21.9276	5.32798	%	0.520411	0.81095	0.819453	0.949287	0.879925	0.971726
rs174546	C18_1vac	-3.16467	-4.96036	%	0.926143	0.817308	0.937343	0.949287	0.960631	0.973339
rs174546	C18_2trans	8.24278	18.1417	%	0.630391	0.1323	0.856795	0.640222	0.928048	0.617989
rs174546	C18_2cis	14.8506	2.29667	%	0.161038	0.739725	0.553569	0.949287	0.568151	0.971726
rs174546	C18_3n3	17.7709	10.8334	%	0.251194	0.297	0.627985	0.695952	0.688139	0.793977
rs174546	C18_3n6	-14.4949	0.560773	%	0.237082	0.95134	0.620929	0.95134	0.675622	0.991492
rs174546	C18_4n3	23.8515	-1.4148	%	0.183525	0.890263	0.593756	0.949287	0.6099	0.989469
rs174546	C20	-10.5389	-2.93435	%	0.440825	0.780005	0.745209	0.949287	0.820127	0.971726
rs174546	C20_1	-10.4772	0.839091	%	0.300716	0.915704	0.68914	0.949287	0.720669	0.989469
rs174546	C20_2	-3.25766	9.38965	%	0.732287	0.180307	0.875561	0.6831	0.929806	0.682354
rs174546	C20_3n3	2.30669	-6.09023	%	0.867589	0.494766	0.937343	0.938349	0.948017	0.918208
rs174546	C20_3n6	-2.0104	24.0022	%	0.843596	0.002522	0.937343	0.11923	0.948017	0.22353
rs174546	C20_4n3	16.2502	6.52799	%	0.548526	0.738733	0.838026	0.949287	0.896551	0.971726
rs174546	C20_4n6	-6.16701	-8.08298	%	0.440263	0.139685	0.745209	0.640222	0.820127	0.617989
rs174546	C20_5n3	-31.1274	-13.215	%	0.0604291	0.312206	0.302146	0.695952	0.353575	0.815741
rs174546	C21	-4.55266	-2.04963	%	0.63317	0.765328	0.856795	0.949287	0.928048	0.971726
rs174546	C22_1	-42.1011	47.5284	%	0.118695	0.0282843	0.435216	0.518545	0.472653	0.427051
rs174546	C22_4n6	11.4765	10.1306	%	0.409817	0.241845	0.745209	0.6831	0.814313	0.751431
rs174546	C22_5n3	7.47372	-10.9152	%	0.670353	0.321113	0.856795	0.695952	0.928048	0.817204
rs174546	C22_5n6	14.3806	11.8644	%	0.336631	0.216632	0.740589	0.6831	0.763623	0.717756
rs174546	C22_6	-3.49784	0.797196	%	0.721261	0.908445	0.875561	0.949287	0.929806	0.989469
rs174546	C24_1	5.45804	27.8173	%	0.900806	0.423279	0.937343	0.831441	0.956965	0.862088
rs174546	C4	2.62772	-8.65289	%	0.8321	0.239462	0.937343	0.6831	0.948017	0.751431
rs174546	C6	6.40974	8.49384	%	0.682349	0.328995	0.856795	0.695952	0.928048	0.818411
rs174546	fatmass	-1.32179	-3.65848	%	0.675697	0.0956196	0.856795	0.640222	0.928048	0.598554
rs174546	wc	1.35767	-0.113479	%	0.374373	0.915843	0.745209	0.949287	0.792071	0.989469
rs174546	hip.circum	-1.2499	-1.99916	%	0.208549	0.00433563	0.615914	0.11923	0.660188	0.22353
rs174546	chol	-0.424239	-0.265623	%	0.92221	0.930744	0.937343	0.949287	0.960631	0.989469
rs174546	trg	24.5164	9.47929	%	0.0489861	0.247641	0.299359	0.6831	0.316969	0.752736
rs174546	hdl	-10.5978	-1.83191	%	0.0564434	0.654237	0.302146	0.949287	0.343026	0.959557
rs174546	ldl	-0.93364	2.58015	%	0.875603	0.54498	0.937343	0.949287	0.948017	0.943392
rs174546	vldl	27.9479	8.97028	%	0.0234657	0.26082	0.161327	0.6831	0.175641	0.752736
rs174546	sbp	7.18963	-0.410039	%	0.00573774	0.810416	0.0631151	0.949287	0.0685655	0.971726
rs174546	dbp	6.65423	-0.589048	%	0.0209475	0.763243	0.161327	0.949287	0.170303	0.971726
rs174546	alt	15.245	1.66032	%	0.235315	0.844735	0.620929	0.949287	0.675118	0.980009
rs174546	ast	12.0473	3.28545	%	0.21277	0.614581	0.615914	0.949287	0.663269	0.956808
rs174546	fast.ins	-9.68412	-7.59621	%	0.837687	0.596895	0.937343	0.949287	0.948017	0.950411
rs174546	fast.glu	26.5914	-3.14869	%	9.53241e-23	0.0478639	2.62141e-21	0.640222	6.63556e-21	0.524386
rs174546	Glu_2hr	84.1055	-2.49641	%	5.80153e-23	0.549625	2.62141e-21	0.949287	6.63556e-21	0.943392
rs174546	matsuda_index	-55.2922	-1.34616	%	0.000134457	0.909855	0.00246504	0.949287	0.00307876	0.989469
rs174546	homair	60.3146	-1.25104	%	0.0730245	0.932027	0.316624	0.949287	0.381849	0.989469
rs174546	dio	-58.2186	24.2567	%	0.00277465	0.185476	0.0381515	0.6831	0.0404476	0.682354
rs174546	adiponectin	-19.8154	-10.8155	%	0.0154067	0.0740415	0.141228	0.640222	0.143622	0.561408
rs174546	height	0.864704	-0.403038	%	0.52147	0.668812	0.819453	0.949287	0.879925	0.967272
rs174546	weight	9.67702	-2.25439	%	0.113148	0.577986	0.435216	0.949287	0.467907	0.950411
rs174547	C12	20.9043	-5.73533	%	0.262267	0.636992	0.65719	0.896144	0.690794	0.958037
rs174547	C14	35.7028	12.6648	%	0.0407891	0.252988	0.22434	0.721765	0.274979	0.752736
rs174547	C14_1	17.2186	3.97902	%	0.350128	0.773267	0.719218	0.896144	0.774931	0.971726
rs174547	C15	6.02347	6.98468	%	0.583001	0.368824	0.866622	0.721765	0.919459	0.845053
rs174547	C15_1	-0.425647	-7.72642	%	0.972349	0.399924	0.972349	0.733193	0.980971	0.85383
rs174547	C16	13.0301	9.56918	%	0.225608	0.19586	0.620421	0.721765	0.675118	0.690533
rs174547	C16_1	17.8073	8.70609	%	0.221137	0.372592	0.620421	0.721765	0.675118	0.845053
rs174547	C17_1	6.09739	10.7977	%	0.614411	0.215841	0.889279	0.721765	0.928048	0.717756
rs174547	C18	6.99387	8.70948	%	0.430682	0.163439	0.740234	0.721765	0.820127	0.661264
rs174547	C18_1cis	8.13188	7.38175	%	0.479576	0.356372	0.775784	0.721765	0.852355	0.843387
rs174547	C18_1trans	10.7252	15.8073	%	0.746677	0.522276	0.912606	0.896144	0.929806	0.94181
rs174547	C18_1vac	14.6532	-7.42991	%	0.694865	0.725011	0.912606	0.896144	0.929806	0.971726
rs174547	C18_2trans	10.0173	19.7548	%	0.569887	0.110857	0.866622	0.721765	0.915148	0.617989
rs174547	C18_2cis	8.57048	2.54488	%	0.376594	0.69906	0.719218	0.896144	0.792071	0.971726
rs174547	C18_3n3	21.6358	11.8069	%	0.182936	0.277635	0.591852	0.721765	0.6099	0.77316
rs174547	C18_3n6	-12.0816	-1.27307	%	0.337131	0.891315	0.719218	0.948241	0.763623	0.989469
rs174547	C18_4n3	26.5406	-5.09416	%	0.140711	0.607963	0.507646	0.896144	0.521044	0.956808
rs174547	C20	-9.34598	-1.18657	%	0.505505	0.910386	0.794364	0.948241	0.878444	0.989469
rs174547	C20_1	-10.1763	-2.20883	%	0.310765	0.778629	0.719218	0.896144	0.739916	0.971726
rs174547	C20_2	-2.19761	6.54445	%	0.818477	0.348926	0.957793	0.721765	0.948017	0.841706
rs174547	C20_3n3	4.82296	2.90135	%	0.701666	0.732532	0.912606	0.896144	0.929806	0.971726
rs174547	C20_3n6	-0.728484	20.747	%	0.943573	0.00902786	0.961047	0.293712	0.966055	0.263622
rs174547	C20_4n3	24.9815	7.32814	%	0.406116	0.717357	0.740234	0.896144	0.813488	0.971726
rs174547	C20_4n6	-6.22989	-9.10608	%	0.430679	0.0942474	0.740234	0.721765	0.820127	0.598554
rs174547	C20_5n3	-28.7569	-13.3676	%	0.102903	0.333985	0.404263	0.721765	0.445993	0.823729
rs174547	C21	-3.20677	-7.18261	%	0.736489	0.297605	0.912606	0.721765	0.929806	0.793977
rs174547	C22_1	-44.5012	51.4744	%	0.0911714	0.0218307	0.385725	0.40023	0.420931	0.418232
rs174547	C22_4n6	12.306	7.43725	%	0.379224	0.380567	0.719218	0.721765	0.793054	0.852146
rs174547	C22_5n3	8.2741	-14.8089	%	0.646503	0.18672	0.911735	0.721765	0.928048	0.684639
rs174547	C22_5n6	13.6738	9.30836	%	0.366876	0.33034	0.719218	0.721765	0.791011	0.818411
rs174547	C22_6	-1.59725	0.625078	%	0.873414	0.929708	0.961047	0.948241	0.948017	0.989469
rs174547	C24_1	-10.8192	42.8231	%	0.795252	0.253001	0.950845	0.721765	0.937416	0.752736
rs174547	C4	1.46406	-9.80865	%	0.910566	0.198153	0.961047	0.721765	0.960631	0.696383
rs174547	C6	2.24192	6.06502	%	0.879205	0.481811	0.961047	0.854826	0.949154	0.909077
rs174547	fatmass	-1.05775	-3.69963	%	0.743261	0.102148	0.912606	0.721765	0.929806	0.615997
rs174547	wc	1.12925	-0.0476162	%	0.476465	0.96634	0.775784	0.96634	0.850831	0.993159
rs174547	hip.circum	-1.49033	-1.87699	%	0.147679	0.0106804	0.507646	0.293712	0.539963	0.286548
rs174547	chol	0.407867	-0.804257	%	0.927117	0.798383	0.961047	0.896144	0.960631	0.971726
rs174547	trg	30.2477	9.02255	%	0.0169675	0.272312	0.116652	0.721765	0.155536	0.772019
rs174547	hdl	-11.242	-2.01778	%	0.0467437	0.632319	0.233719	0.896144	0.30606	0.958037
rs174547	ldl	-1.02073	1.68008	%	0.869489	0.707245	0.961047	0.896144	0.948017	0.971726
rs174547	vldl	32.1127	8.43106	%	0.011002	0.298243	0.111786	0.721765	0.113173	0.793977
rs174547	sbp	6.71515	-0.70129	%	0.0121949	0.693097	0.111786	0.896144	0.12085	0.971726
rs174547	dbp	6.29976	-0.592507	%	0.0358076	0.773791	0.218824	0.896144	0.246177	0.971726
rs174547	alt	16.3431	-0.761529	%	0.223002	0.931001	0.620421	0.948241	0.675118	0.989469
rs174547	ast	10.8784	2.17411	%	0.262876	0.742788	0.65719	0.896144	0.690794	0.971726
rs174547	fast.ins	-4.65367	-14.1323	%	0.917847	0.296237	0.961047	0.721765	0.960631	0.793977
rs174547	fast.glu	25.8456	-3.10038	%	5.73692e-20	0.0651077	1.57765e-18	0.716184	1.66069e-18	0.561408
rs174547	Glu_2hr	86.742	-4.60833	%	2.21238e-24	0.273107	1.21681e-22	0.721765	2.43362e-21	0.772282
rs174547	matsuda_index	-57.9554	-4.39843	%	2.71705e-05	0.709805	0.000498126	0.896144	0.000728965	0.971726
rs174547	homair	59.0478	-6.74218	%	0.0732456	0.628785	0.335709	0.896144	0.381849	0.958037
rs174547	dio	-60.0381	27.5875	%	0.00185342	0.157387	0.0254846	0.721765	0.0328833	0.653305
rs174547	adiponectin	-19.5645	-11.5347	%	0.0150563	0.054058	0.116652	0.716184	0.142775	0.528597
rs174547	height	0.584505	-0.109494	%	0.672201	0.910854	0.912606	0.948241	0.928048	0.989469
rs174547	weight	5.61336	-1.07838	%	0.355852	0.796395	0.719218	0.896144	0.780627	0.971726
rs174548	C12	14.2486	-8.51592	%	0.416067	0.443016	0.738184	0.786957	0.815818	0.877542
rs174548	C14	30.8297	18.7622	%	0.0699267	0.0859752	0.340537	0.330757	0.375216	0.591079
rs174548	C14_1	8.95013	26.0827	%	0.612441	0.0681639	0.879583	0.330757	0.928048	0.561408
rs174548	C15	5.2236	15.2252	%	0.63189	0.0496414	0.879583	0.313197	0.928048	0.524386
rs174548	C15_1	0.560429	4.20405	%	0.961976	0.629778	0.961976	0.911521	0.97499	0.958037
rs174548	C16	12.4941	15.3302	%	0.242521	0.0360569	0.635174	0.313197	0.687559	0.461193
rs174548	C16_1	13.2497	21.1706	%	0.348185	0.0320661	0.70304	0.313197	0.772184	0.44649
rs174548	C17_1	4.96927	22.7131	%	0.674674	0.00910693	0.879583	0.25044	0.928048	0.263622
rs174548	C18	7.46979	10.1599	%	0.396481	0.0914975	0.738184	0.330757	0.810961	0.598554
rs174548	C18_1cis	10.3973	15.1557	%	0.357911	0.0512503	0.70304	0.313197	0.780627	0.524386
rs174548	C18_1trans	17.0495	-1.22456	%	0.603552	0.952103	0.879583	0.988031	0.928048	0.991492
rs174548	C18_1vac	-4.77757	0.210699	%	0.88735	0.99229	0.930285	0.999817	0.952761	0.997437
rs174548	C18_2trans	6.96907	10.9702	%	0.683512	0.336886	0.879583	0.74115	0.928048	0.824783
rs174548	C18_2cis	16.2554	4.1868	%	0.127304	0.538712	0.437609	0.871445	0.491227	0.943392
rs174548	C18_3n3	16.8094	11.3811	%	0.274892	0.262089	0.670612	0.655222	0.69864	0.752736
rs174548	C18_3n6	-12.2601	1.8457	%	0.326276	0.838959	0.70304	0.942781	0.755588	0.979772
rs174548	C18_4n3	23.4612	-0.783616	%	0.185192	0.93756	0.599149	0.988031	0.610658	0.990697
rs174548	C20	-9.70325	-3.06255	%	0.47781	0.764734	0.821236	0.915144	0.85185	0.971726
rs174548	C20_1	-10.8132	14.686	%	0.280438	0.0705675	0.670612	0.330757	0.702692	0.561408
rs174548	C20_2	-3.21361	14.6539	%	0.73369	0.0349605	0.879583	0.313197	0.929806	0.45858
rs174548	C20_3n3	2.8838	1.56842	%	0.83546	0.864111	0.919006	0.950522	0.948017	0.987042
rs174548	C20_3n6	-2.53303	26.6201	%	0.801251	0.000606866	0.919006	0.0333776	0.937416	0.22353
rs174548	C20_4n3	15.2994	8.27398	%	0.568327	0.67229	0.879583	0.911772	0.913977	0.967956
rs174548	C20_4n6	-4.44024	-2.15503	%	0.582986	0.696604	0.879583	0.911772	0.919459	0.971726
rs174548	C20_5n3	-29.329	-17.7997	%	0.0804906	0.152243	0.340537	0.398733	0.39491	0.641639
rs174548	C21	-3.24546	4.01193	%	0.735652	0.566264	0.879583	0.873722	0.929806	0.945527
rs174548	C22_1	-44.3761	42.2722	%	0.0970884	0.0488889	0.381419	0.313197	0.434611	0.524386
rs174548	C22_4n6	11.279	8.78402	%	0.412944	0.296147	0.738184	0.678671	0.814313	0.793977
rs174548	C22_5n3	9.57893	-1.03548	%	0.58918	0.92701	0.879583	0.988031	0.919459	0.989469
rs174548	C22_5n6	14.275	15.8966	%	0.333103	0.0962202	0.70304	0.330757	0.761775	0.598554
rs174548	C22_6	-2.42366	12.3855	%	0.804806	0.0816286	0.919006	0.330757	0.939795	0.575587
rs174548	C24_1	7.9163	86.2766	%	0.853202	0.0245452	0.920119	0.313197	0.948017	0.427051
rs174548	C4	4.79325	-2.82326	%	0.700908	0.707102	0.879583	0.911772	0.929806	0.971726
rs174548	C6	5.37466	2.26665	%	0.730931	0.782032	0.879583	0.915144	0.929806	0.971726
rs174548	fatmass	-1.27885	-0.441716	%	0.686203	0.839932	0.879583	0.942781	0.928048	0.979772
rs174548	wc	1.46788	0.47453	%	0.338077	0.652722	0.70304	0.911772	0.763623	0.959557
rs174548	hip.circum	-1.22674	-1.1621	%	0.221479	0.0941232	0.609067	0.330757	0.675118	0.598554
rs174548	chol	-0.472211	1.97366	%	0.91337	0.513676	0.930285	0.856127	0.960631	0.937054
rs174548	trg	24.1939	12.4007	%	0.0497483	0.124085	0.283448	0.359195	0.320018	0.617989
rs174548	hdl	-10.7319	0.000920402	%	0.051536	0.999817	0.283448	0.999817	0.32588	0.999817
rs174548	ldl	-0.738828	4.39157	%	0.901287	0.295564	0.930285	0.678671	0.956965	0.793977
rs174548	vldl	27.8734	12.247	%	0.0224954	0.118719	0.154656	0.359195	0.175641	0.617989
rs174548	sbp	7.2539	-0.490121	%	0.00538588	0.772337	0.0592447	0.915144	0.0679264	0.971726
rs174548	dbp	6.7117	-1.03391	%	0.0197917	0.587776	0.154656	0.873722	0.168766	0.950411
rs174548	alt	15.8473	2.89479	%	0.216012	0.72889	0.609067	0.911772	0.665583	0.971726
rs174548	ast	12.1652	5.0234	%	0.207481	0.437072	0.609067	0.786957	0.660188	0.873336
rs174548	fast.ins	-10.3378	-12.6602	%	0.825595	0.358535	0.919006	0.758439	0.948017	0.843387
rs174548	fast.glu	26.4651	-2.42325	%	1.99049e-22	0.122368	5.47385e-21	0.359195	8.4213e-21	0.617989
rs174548	Glu_2hr	84.0101	-2.22603	%	5.21649e-23	0.584007	2.86907e-21	0.873722	6.63556e-21	0.950411
rs174548	matsuda_index	-54.7494	9.52749	%	0.000166678	0.443558	0.00305577	0.786957	0.00345936	0.877542
rs174548	homair	58.7717	-11.6699	%	0.0771656	0.399539	0.340537	0.786957	0.389332	0.85383
rs174548	dio	-58.4191	12.636	%	0.00274296	0.468097	0.0377157	0.804541	0.0404476	0.903041
rs174548	adiponectin	-20.8617	-9.02911	%	0.0103269	0.131507	0.0946636	0.361645	0.108187	0.617989
rs174548	height	0.903835	-0.319167	%	0.503111	0.729418	0.838518	0.911772	0.878444	0.971726
rs174548	weight	9.85093	-3.06168	%	0.106612	0.437462	0.390909	0.786957	0.458096	0.873336
rs174554	C12	13.5602	-5.53754	%	0.439047	0.639976	0.770163	0.949287	0.820127	0.958037
rs174554	C14	30.9781	16.8701	%	0.069802	0.129977	0.30895	0.641163	0.375216	0.617989
rs174554	C14_1	8.92216	7.39646	%	0.6172	0.591835	0.858703	0.949287	0.928048	0.950411
rs174554	C15	5.38705	8.80877	%	0.624129	0.25817	0.858703	0.681272	0.928048	0.752736
rs174554	C15_1	0.253879	-7.23027	%	0.98271	0.403025	0.98271	0.820977	0.987197	0.85383
rs174554	C16	12.257	10.9019	%	0.253864	0.13989	0.607065	0.641163	0.688139	0.617989
rs174554	C16_1	13.5507	11.0625	%	0.342655	0.257375	0.724847	0.681272	0.768879	0.752736
rs174554	C17_1	5.32889	12.9146	%	0.656952	0.136177	0.858703	0.641163	0.928048	0.617989
rs174554	C18	7.0072	9.62733	%	0.42566	0.117812	0.770163	0.641163	0.820127	0.617989
rs174554	C18_1cis	9.94478	8.47394	%	0.380762	0.275176	0.734019	0.687939	0.793254	0.77316
rs174554	C18_1trans	21.9276	5.32798	%	0.520411	0.81095	0.817789	0.949287	0.879925	0.971726
rs174554	C18_1vac	-2.86793	-4.96232	%	0.933306	0.817605	0.95059	0.949287	0.962352	0.973339
rs174554	C18_2trans	8.68324	18.1257	%	0.613026	0.132571	0.858703	0.641163	0.928048	0.617989
rs174554	C18_2cis	14.9502	2.29029	%	0.159121	0.740783	0.54698	0.949287	0.568151	0.971726
rs174554	C18_3n3	17.8444	10.8284	%	0.250316	0.298067	0.607065	0.695952	0.688139	0.793977
rs174554	C18_3n6	-14.2263	0.538089	%	0.24621	0.953253	0.607065	0.953253	0.688139	0.991492
rs174554	C18_4n3	24.5482	-1.41991	%	0.170722	0.889437	0.552337	0.949287	0.591554	0.989469
rs174554	C20	-10.0415	-2.95501	%	0.462098	0.777535	0.770163	0.949287	0.830568	0.971726
rs174554	C20_1	-10.1632	0.813576	%	0.314781	0.917981	0.700217	0.949287	0.742619	0.989469
rs174554	C20_2	-3.03942	9.37192	%	0.749692	0.180693	0.896371	0.681272	0.929806	0.682354
rs174554	C20_3n3	2.21696	-6.09125	%	0.872964	0.495695	0.926139	0.940111	0.948017	0.918208
rs174554	C20_3n6	-1.81685	23.9846	%	0.858646	0.00253812	0.926139	0.121292	0.948017	0.22353
rs174554	C20_4n3	16.5209	6.52941	%	0.543597	0.739375	0.830496	0.949287	0.892949	0.971726
rs174554	C20_4n6	-6.0704	-8.08978	%	0.448257	0.139761	0.770163	0.641163	0.820127	0.617989
rs174554	C20_5n3	-30.882	-13.228	%	0.0630501	0.311842	0.30895	0.695952	0.363116	0.815741
rs174554	C21	-4.35246	-2.0693	%	0.648511	0.763061	0.858703	0.949287	0.928048	0.971726
rs174554	C22_1	-41.6032	47.4085	%	0.123969	0.028326	0.454553	0.519309	0.481859	0.427051
rs174554	C22_4n6	12.0213	10.1243	%	0.387028	0.239929	0.734019	0.681272	0.803414	0.751431
rs174554	C22_5n3	7.47372	-10.9152	%	0.670353	0.321113	0.858703	0.695952	0.928048	0.817204
rs174554	C22_5n6	14.9312	11.8738	%	0.31828	0.214863	0.700217	0.681272	0.744912	0.717756
rs174554	C22_6	-3.34706	0.785877	%	0.733209	0.909789	0.896145	0.949287	0.929806	0.989469
rs174554	C24_1	6.90142	27.6249	%	0.875623	0.42594	0.926139	0.836668	0.948017	0.862391
rs174554	C4	2.45065	-8.65097	%	0.843378	0.240214	0.926139	0.681272	0.948017	0.751431
rs174554	C6	6.40974	8.49384	%	0.682349	0.328995	0.858703	0.695952	0.928048	0.818411
rs174554	fatmass	-1.27447	-3.66241	%	0.686962	0.0954415	0.858703	0.641163	0.928048	0.598554
rs174554	wc	1.36178	-0.113791	%	0.373882	0.915764	0.734019	0.949287	0.792071	0.989469
rs174554	hip.circum	-1.25206	-1.999	%	0.208666	0.0044106	0.604034	0.121292	0.660188	0.22353
rs174554	chol	-0.449168	-0.263493	%	0.917793	0.931412	0.95059	0.949287	0.960631	0.989469
rs174554	trg	24.9973	9.44131	%	0.0441422	0.247163	0.269758	0.681272	0.292509	0.752736
rs174554	hdl	-10.773	-1.81549	%	0.0512607	0.655739	0.281934	0.949287	0.32588	0.959557
rs174554	ldl	-1.00811	2.58698	%	0.865885	0.544353	0.926139	0.949287	0.948017	0.943392
rs174554	vldl	28.4858	8.92979	%	0.0204858	0.260122	0.14084	0.681272	0.170303	0.752736
rs174554	sbp	7.19309	-0.410321	%	0.00581212	0.81063	0.0639333	0.949287	0.0685655	0.971726
rs174554	dbp	6.6956	-0.592336	%	0.0203031	0.762132	0.14084	0.949287	0.170303	0.971726
rs174554	alt	15.6936	1.62699	%	0.220922	0.847171	0.607065	0.949287	0.675118	0.980009
rs174554	ast	12.2603	3.26877	%	0.205031	0.616139	0.604034	0.949287	0.660188	0.957278
rs174554	fast.ins	-9.68412	-7.59621	%	0.837687	0.596895	0.926139	0.949287	0.948017	0.950411
rs174554	fast.glu	26.5672	-3.14727	%	1.21893e-22	0.048311	3.35207e-21	0.641163	7.05698e-21	0.524386
rs174554	Glu_2hr	84.26	-2.50417	%	5.38025e-23	0.548563	2.95914e-21	0.949287	6.63556e-21	0.943392
rs174554	matsuda_index	-55.2922	-1.34616	%	0.000134457	0.909855	0.00246504	0.949287	0.00307876	0.989469
rs174554	homair	60.3146	-1.25104	%	0.0730245	0.932027	0.30895	0.949287	0.381849	0.989469
rs174554	dio	-58.2186	24.2567	%	0.00277465	0.185476	0.0381515	0.681272	0.0404476	0.682354
rs174554	adiponectin	-20.0442	-10.7938	%	0.0137897	0.0735931	0.126406	0.641163	0.135435	0.561408
rs174554	height	0.872066	-0.403658	%	0.518713	0.668853	0.817789	0.949287	0.879925	0.967272
rs174554	weight	9.71757	-2.25747	%	0.11235	0.578074	0.441374	0.949287	0.467907	0.950411
rs174576	C12	13.4046	-2.40409	%	0.441615	0.854416	0.759027	0.9699	0.820127	0.984145
rs174576	C14	29.5792	23.2686	%	0.08068	0.0595566	0.369783	0.363957	0.39491	0.550523
rs174576	C14_1	5.59854	-5.50383	%	0.747994	0.703029	0.875862	0.920633	0.929806	0.971726
rs174576	C15	4.48579	12.7214	%	0.680768	0.137752	0.875862	0.530182	0.928048	0.617989
rs174576	C15_1	1.41281	-6.35189	%	0.905647	0.511047	0.932617	0.898502	0.959741	0.934559
rs174576	C16	11.8082	15.3673	%	0.268597	0.0583577	0.662054	0.363957	0.697448	0.545735
rs174576	C16_1	12.1002	12.3865	%	0.392859	0.24319	0.759027	0.668774	0.807748	0.751431
rs174576	C17_1	3.81622	18.5696	%	0.748464	0.053866	0.875862	0.363957	0.929806	0.528597
rs174576	C18	6.996	14.9191	%	0.424746	0.0281811	0.759027	0.309992	0.820127	0.427051
rs174576	C18_1cis	9.48844	13.1855	%	0.402496	0.124792	0.759027	0.527965	0.813488	0.617989
rs174576	C18_1trans	11.3704	15.6197	%	0.726962	0.527457	0.875862	0.898502	0.929806	0.943392
rs174576	C18_1vac	-3.60873	2.15665	%	0.915587	0.926843	0.932617	0.980315	0.960631	0.989469
rs174576	C18_2trans	6.24254	12.6413	%	0.713769	0.314368	0.875862	0.799016	0.929806	0.816617
rs174576	C18_2cis	16.2796	3.15383	%	0.127531	0.675104	0.467613	0.905628	0.491227	0.968207
rs174576	C18_3n3	16.2014	11.1667	%	0.290673	0.319607	0.666125	0.799016	0.713255	0.817204
rs174576	C18_3n6	-12.3298	5.8091	%	0.321948	0.570143	0.703845	0.898502	0.750301	0.950238
rs174576	C18_4n3	23.9366	2.76648	%	0.18202	0.802661	0.588887	0.9699	0.6099	0.971726
rs174576	C20	-10.6398	2.22573	%	0.435764	0.85089	0.759027	0.9699	0.820127	0.982139
rs174576	C20_1	-11.451	5.70583	%	0.2528	0.511459	0.662054	0.898502	0.688139	0.934559
rs174576	C20_2	-3.88048	14.0659	%	0.681553	0.0683018	0.875862	0.365511	0.928048	0.561408
rs174576	C20_3n3	2.92756	0.428531	%	0.83285	0.965153	0.923579	0.986504	0.948017	0.993159
rs174576	C20_3n6	-3.50954	24.3973	%	0.72871	0.00463113	0.875862	0.127356	0.929806	0.22353
rs174576	C20_4n3	16.4834	13.0674	%	0.540566	0.537032	0.874445	0.898502	0.891488	0.943392
rs174576	C20_4n6	-4.23141	-2.82879	%	0.600165	0.64208	0.875862	0.905628	0.927459	0.958037
rs174576	C20_5n3	-28.7906	-19.3232	%	0.0890839	0.16382	0.376893	0.530182	0.416988	0.661264
rs174576	C21	-3.62644	4.86183	%	0.705863	0.521104	0.875862	0.898502	0.929806	0.94181
rs174576	C22_1	-40.4919	49.7105	%	0.138475	0.0354357	0.476008	0.324827	0.518104	0.45858
rs174576	C22_4n6	12.9984	22.0124	%	0.345524	0.0198134	0.703845	0.272434	0.769385	0.405657
rs174576	C22_5n3	9.5931	-6.6306	%	0.587689	0.579432	0.875862	0.898502	0.919459	0.950411
rs174576	C22_5n6	16.0935	25.3355	%	0.276859	0.0167533	0.662054	0.272434	0.699607	0.361346
rs174576	C22_6	-2.76449	4.12057	%	0.778379	0.58811	0.891893	0.898502	0.9336	0.950411
rs174576	C24_1	4.26424	63.4974	%	0.920735	0.150023	0.932617	0.530182	0.960631	0.640542
rs174576	C4	4.15172	-3.40674	%	0.739862	0.674975	0.875862	0.905628	0.929806	0.968207
rs174576	C6	6.22238	5.2994	%	0.692514	0.557459	0.875862	0.898502	0.929806	0.943392
rs174576	fatmass	-1.22571	-4.22401	%	0.697334	0.0731022	0.875862	0.365511	0.929806	0.561408
rs174576	wc	1.47747	-0.517059	%	0.334254	0.656013	0.703845	0.905628	0.762821	0.959557
rs174576	hip.circum	-1.20028	-2.41804	%	0.223182	0.0012704	0.640343	0.069872	0.675118	0.22353
rs174576	chol	-0.366802	0.0670082	%	0.932617	0.983803	0.932617	0.986504	0.962352	0.997437
rs174576	trg	23.4245	12.362	%	0.0570101	0.165257	0.329536	0.530182	0.34343	0.661326
rs174576	hdl	-10.4129	-5.46561	%	0.0599157	0.205258	0.329536	0.594167	0.353575	0.707737
rs174576	ldl	-0.6269	4.18312	%	0.916352	0.36679	0.932617	0.866499	0.960631	0.845053
rs174576	vldl	27.0565	11.7978	%	0.0266779	0.173514	0.18341	0.530182	0.192128	0.682354
rs174576	sbp	7.21087	-0.288536	%	0.00549587	0.875546	0.0604545	0.9699	0.0679264	0.989469
rs174576	dbp	6.67717	-0.331573	%	0.0203338	0.875225	0.159766	0.9699	0.170303	0.989469
rs174576	alt	15.3036	1.08523	%	0.232852	0.905223	0.640343	0.976221	0.675118	0.989469
rs174576	ast	11.9504	-1.34405	%	0.215713	0.845084	0.640343	0.9699	0.665583	0.980009
rs174576	fast.ins	-9.55391	-7.33861	%	0.839618	0.633304	0.923579	0.905628	0.948017	0.958037
rs174576	fast.glu	26.6366	-2.8238	%	1.03892e-22	0.101856	2.85702e-21	0.46684	6.63556e-21	0.615997
rs174576	Glu_2hr	84.0621	-2.77478	%	4.88714e-23	0.537887	2.68793e-21	0.898502	6.63556e-21	0.943392
rs174576	matsuda_index	-55.125	4.62596	%	0.00014579	0.725054	0.00267282	0.927395	0.00311595	0.971726
rs174576	homair	61.7876	0.267364	%	0.0670054	0.986504	0.335027	0.986504	0.364881	0.997437
rs174576	dio	-58.3245	16.2133	%	0.00279456	0.393863	0.0384253	0.866499	0.0404476	0.85383
rs174576	adiponectin	-20.6111	-5.41717	%	0.0120284	0.424774	0.11026	0.898502	0.120727	0.862088
rs174576	height	0.899867	-0.151326	%	0.504017	0.881727	0.840029	0.9699	0.878444	0.989469
rs174576	weight	9.97296	-3.71596	%	0.102337	0.391377	0.402037	0.866499	0.445993	0.85383
rs174594	C12	15.576	-5.84185	%	0.378807	0.692278	0.801322	0.928738	0.793054	0.971726
rs174594	C14	28.0572	25.524	%	0.0973725	0.0745142	0.357032	0.33118	0.434611	0.561408
rs174594	C14_1	3.75175	15.6709	%	0.832533	0.423607	0.934476	0.734792	0.948017	0.862088
rs174594	C15	4.19372	11.6107	%	0.702479	0.239185	0.913992	0.626437	0.929806	0.751431
rs174594	C15_1	1.66148	-4.51459	%	0.889532	0.660064	0.940851	0.928738	0.952761	0.962958
rs174594	C16	10.742	16.5075	%	0.314543	0.0779653	0.751056	0.33118	0.742619	0.569407
rs174594	C16_1	11.4597	16.7331	%	0.420861	0.179113	0.819317	0.54729	0.81946	0.682354
rs174594	C17_1	3.26071	19.9914	%	0.784825	0.0739068	0.918413	0.33118	0.934982	0.561408
rs174594	C18	5.72433	14.8583	%	0.514529	0.0574609	0.857549	0.33118	0.879925	0.544888
rs174594	C18_1cis	8.65218	14.5841	%	0.445251	0.141056	0.819317	0.484881	0.820127	0.618335
rs174594	C18_1trans	14.7936	9.23576	%	0.656336	0.731499	0.913992	0.928738	0.928048	0.971726
rs174594	C18_1vac	-3.17203	12.8086	%	0.925974	0.649938	0.943121	0.928738	0.960631	0.959557
rs174594	C18_2trans	4.86528	12.2939	%	0.772192	0.371412	0.918413	0.734792	0.9336	0.845053
rs174594	C18_2cis	15.0787	1.33103	%	0.161148	0.877295	0.553947	0.936417	0.568151	0.989469
rs174594	C18_3n3	15.0391	24.0309	%	0.327733	0.078279	0.751056	0.33118	0.755923	0.569407
rs174594	C18_3n6	-14.3647	10.0135	%	0.255501	0.412779	0.669169	0.734792	0.689601	0.85783
rs174594	C18_4n3	23.7757	3.05467	%	0.184438	0.810535	0.59671	0.928738	0.610658	0.971726
rs174594	C20	-10.4904	-0.643922	%	0.442526	0.960862	0.819317	0.980082	0.820127	0.993159
rs174594	C20_1	-11.5489	9.89586	%	0.249598	0.323737	0.669169	0.734792	0.688139	0.818411
rs174594	C20_2	-4.41327	14.3004	%	0.641957	0.107073	0.913992	0.420642	0.928048	0.617989
rs174594	C20_3n3	1.28536	20.8811	%	0.914812	0.0517697	0.943121	0.33118	0.960631	0.524386
rs174594	C20_3n6	-4.21127	24.5476	%	0.680071	0.0138002	0.913992	0.33118	0.928048	0.335111
rs174594	C20_4n3	11.5166	26.8134	%	0.662498	0.314769	0.913992	0.734792	0.928048	0.816617
rs174594	C20_4n6	-5.4784	-1.89678	%	0.512679	0.794531	0.857549	0.928738	0.879925	0.971726
rs174594	C20_5n3	-28.7412	-13.2612	%	0.0929875	0.427515	0.357032	0.734792	0.420931	0.862391
rs174594	C21	-3.923	-1.22349	%	0.684782	0.88534	0.913992	0.936417	0.928048	0.989469
rs174594	C22_1	-45.4579	46.3027	%	0.087489	0.0660229	0.357032	0.33118	0.411273	0.561408
rs174594	C22_4n6	8.33345	23.4055	%	0.538692	0.0311797	0.871414	0.33118	0.891069	0.439714
rs174594	C22_5n3	8.79475	5.48443	%	0.617759	0.706632	0.913992	0.928738	0.928048	0.971726
rs174594	C22_5n6	11.0199	27.7718	%	0.4469	0.0250893	0.819317	0.33118	0.820127	0.427051
rs174594	C22_6	-2.96201	1.53436	%	0.765822	0.859871	0.918413	0.936417	0.929806	0.984525
rs174594	C24_1	6.29361	41.5438	%	0.886695	0.36189	0.940851	0.734792	0.952761	0.843387
rs174594	C4	3.73872	-0.284512	%	0.763502	0.975605	0.918413	0.980082	0.929806	0.99523
rs174594	C6	5.68812	-1.83865	%	0.714576	0.847863	0.913992	0.936417	0.929806	0.980009
rs174594	fatmass	-1.16797	-2.28711	%	0.714428	0.403307	0.913992	0.734792	0.929806	0.85383
rs174594	wc	1.38969	0.347181	%	0.367689	0.795757	0.801322	0.928738	0.791011	0.971726
rs174594	hip.circum	-1.0222	-2.51198	%	0.305045	0.00366096	0.751056	0.201353	0.727872	0.22353
rs174594	chol	-0.250832	1.44962	%	0.954174	0.702423	0.954174	0.928738	0.970047	0.971726
rs174594	trg	23.9666	15.2151	%	0.0516764	0.136806	0.3158	0.484881	0.32588	0.617989
rs174594	hdl	-9.79426	-9.44783	%	0.07883	0.0496278	0.357032	0.33118	0.392366	0.524386
rs174594	ldl	-0.993348	6.57137	%	0.86828	0.219412	0.940851	0.603382	0.948017	0.720456
rs174594	vldl	27.5144	14.2857	%	0.0241464	0.150194	0.166007	0.485921	0.179467	0.640542
rs174594	sbp	7.15225	1.92304	%	0.00598735	0.364305	0.0658609	0.734792	0.0693273	0.845053
rs174594	dbp	6.62644	2.03703	%	0.0214359	0.401624	0.166007	0.734792	0.170864	0.85383
rs174594	alt	15.4117	-0.258541	%	0.233348	0.980082	0.669169	0.980082	0.675118	0.996387
rs174594	ast	11.575	-2.98118	%	0.23267	0.702048	0.669169	0.928738	0.675118	0.971726
rs174594	fast.ins	-10.5638	9.42993	%	0.822144	0.614006	0.934476	0.928738	0.948017	0.956808
rs174594	fast.glu	27.0327	-2.60292	%	1.02032e-22	0.191983	3.91541e-21	0.555742	6.63556e-21	0.686082
rs174594	Glu_2hr	83.5796	1.7774	%	1.42379e-22	0.733357	3.91541e-21	0.928738	7.30534e-21	0.971726
rs174594	matsuda_index	-55.595	-6.81142	%	0.000119079	0.634039	0.00218312	0.928738	0.00304621	0.958037
rs174594	homair	62.409	5.28416	%	0.0650979	0.775868	0.357032	0.928738	0.364022	0.971726
rs174594	dio	-60.1357	-5.67059	%	0.00154668	0.770373	0.0212669	0.928738	0.027891	0.971726
rs174594	adiponectin	-20.1307	-6.90575	%	0.0156486	0.372031	0.143446	0.734792	0.144651	0.845053
rs174594	height	0.932894	-0.819641	%	0.491315	0.479146	0.857549	0.798576	0.861956	0.90716
rs174594	weight	10.9078	-9.76934	%	0.0755879	0.0406627	0.357032	0.33118	0.384938	0.485387
rs174602	C12	16.392	1.00499	%	0.356349	0.926068	0.70926	0.993466	0.780627	0.989469
rs174602	C14	31.5385	0.174561	%	0.0686603	0.985303	0.343302	0.999395	0.372051	0.997437
rs174602	C14_1	5.66644	-2.49152	%	0.752148	0.833987	0.912051	0.993466	0.929806	0.979772
rs174602	C15	5.79559	1.55879	%	0.600569	0.820233	0.883484	0.993466	0.927459	0.974913
rs174602	C15_1	2.01035	5.30094	%	0.868372	0.519233	0.921089	0.993466	0.948017	0.94181
rs174602	C16	12.8952	0.56784	%	0.23418	0.92962	0.643994	0.993466	0.675118	0.989469
rs174602	C16_1	13.7344	-5.75146	%	0.340731	0.485575	0.70926	0.993466	0.76647	0.913047
rs174602	C17_1	5.63358	1.32141	%	0.642494	0.860468	0.883484	0.993466	0.928048	0.984525
rs174602	C18	7.92168	3.25842	%	0.373974	0.551785	0.70926	0.993466	0.792071	0.943392
rs174602	C18_1cis	11.3167	2.87361	%	0.324152	0.679145	0.70926	0.993466	0.753841	0.971726
rs174602	C18_1trans	15.8524	12.0691	%	0.626596	0.528194	0.883484	0.993466	0.928048	0.943392
rs174602	C18_1vac	-2.02069	16.8585	%	0.952723	0.432983	0.970366	0.993466	0.969469	0.870125
rs174602	C18_2trans	6.50087	0.00747389	%	0.70134	0.999395	0.912051	0.999395	0.929806	0.999817
rs174602	C18_2cis	15.9464	1.84994	%	0.141629	0.772144	0.504728	0.993466	0.521044	0.971726
rs174602	C18_3n3	17.8888	5.7571	%	0.252681	0.536104	0.661782	0.993466	0.688139	0.943392
rs174602	C18_3n6	-11.6561	-9.73949	%	0.370223	0.238709	0.70926	0.993466	0.792071	0.751431
rs174602	C18_4n3	25.6793	-1.01481	%	0.155195	0.913236	0.504728	0.993466	0.559721	0.989469
rs174602	C20	-10.0323	-3.19613	%	0.467198	0.734504	0.802997	0.993466	0.838365	0.971726
rs174602	C20_1	-10.7465	0.89837	%	0.291103	0.898788	0.696115	0.993466	0.713255	0.989469
rs174602	C20_2	-2.97502	-2.68273	%	0.756137	0.656542	0.912051	0.993466	0.929806	0.959557
rs174602	C20_3n3	3.98362	3.91339	%	0.77731	0.650734	0.912051	0.993466	0.9336	0.959557
rs174602	C20_3n6	-1.70372	2.4146	%	0.870847	0.719602	0.921089	0.993466	0.948017	0.971726
rs174602	C20_4n3	15.088	-3.84659	%	0.574866	0.80811	0.883484	0.993466	0.919116	0.971726
rs174602	C20_4n6	-4.3686	-6.84404	%	0.613513	0.202385	0.883484	0.993466	0.928048	0.704337
rs174602	C20_5n3	-28.643	-19.041	%	0.0992997	0.115469	0.420114	0.993466	0.438673	0.617989
rs174602	C21	-2.80832	-2.01318	%	0.772568	0.753783	0.912051	0.993466	0.9336	0.971726
rs174602	C22_1	-39.7903	7.82892	%	0.156007	0.65124	0.504728	0.993466	0.560809	0.959557
rs174602	C22_4n6	10.6805	0.439107	%	0.443262	0.954019	0.786432	0.993466	0.820127	0.991492
rs174602	C22_5n3	11.4491	6.37866	%	0.525147	0.56353	0.851457	0.993466	0.879925	0.945527
rs174602	C22_5n6	12.6888	1.84162	%	0.3944	0.831262	0.723066	0.993466	0.809402	0.979772
rs174602	C22_6	-2.77985	-3.11395	%	0.779389	0.617172	0.912051	0.993466	0.9336	0.95753
rs174602	C24_1	8.44733	22.0686	%	0.845902	0.446077	0.921089	0.993466	0.948017	0.880942
rs174602	C4	2.80523	-3.47946	%	0.822065	0.614923	0.921089	0.993466	0.948017	0.956808
rs174602	C6	5.30265	5.96694	%	0.733575	0.472041	0.912051	0.993466	0.929806	0.903696
rs174602	fatmass	-1.4605	-5.29322	%	0.642534	0.00729086	0.883484	0.133666	0.928048	0.260958
rs174602	wc	1.54784	0.143339	%	0.31502	0.884678	0.70926	0.993466	0.742619	0.989469
rs174602	hip.circum	-1.31691	-1.79304	%	0.188652	0.00547938	0.576436	0.133666	0.619454	0.236304
rs174602	chol	0.0139223	-1.91184	%	0.997442	0.486417	0.997442	0.993466	0.998747	0.913069
rs174602	trg	23.8474	-1.17572	%	0.0561247	0.868707	0.308686	0.993466	0.343026	0.989469
rs174602	hdl	-10.9916	-10.0058	%	0.0460063	0.0046738	0.28115	0.133666	0.303036	0.22353
rs174602	ldl	0.579939	0.71276	%	0.923207	0.853611	0.958045	0.993466	0.960631	0.984145
rs174602	vldl	28.0363	1.51733	%	0.0232612	0.829392	0.15992	0.993466	0.175641	0.979772
rs174602	sbp	7.40436	0.509373	%	0.00446088	0.743872	0.0490697	0.993466	0.0605798	0.971726
rs174602	dbp	6.85807	1.52319	%	0.0176516	0.397145	0.138691	0.993466	0.160469	0.85383
rs174602	alt	15.3934	2.77048	%	0.232004	0.721112	0.643994	0.993466	0.675118	0.971726
rs174602	ast	10.556	-2.12271	%	0.272005	0.713215	0.680012	0.993466	0.697448	0.971726
rs174602	fast.ins	-8.60767	12.1996	%	0.854533	0.390529	0.921089	0.993466	0.948017	0.85383
rs174602	fast.glu	26.231	-1.10849	%	9.3641e-22	0.45324	2.57513e-20	0.993466	2.86125e-20	0.886695
rs174602	Glu_2hr	83.9071	-1.2128	%	1.08582e-22	0.752028	5.972e-21	0.993466	6.63556e-21	0.971726
rs174602	matsuda_index	-54.4406	0.588414	%	0.00018185	0.95734	0.00333392	0.993466	0.00370435	0.99253
rs174602	homair	57.2816	13.3557	%	0.080777	0.350735	0.370228	0.993466	0.39491	0.842378
rs174602	dio	-58.7477	-10.6692	%	0.00272884	0.458245	0.0375215	0.993466	0.0404476	0.890315
rs174602	adiponectin	-21.0236	4.40012	%	0.0113574	0.469581	0.10411	0.993466	0.115677	0.903041
rs174602	height	0.846578	-1.31138	%	0.526355	0.120326	0.851457	0.993466	0.879925	0.617989
rs174602	weight	9.34312	-8.02165	%	0.123269	0.0238798	0.484273	0.328347	0.480892	0.427051
rs2281591	C12	9.51495	27.9111	%	0.579582	0.143191	0.881533	0.515379	0.919459	0.62504
rs2281591	C14	26.6135	20.6396	%	0.116621	0.201783	0.463618	0.530236	0.472653	0.704337
rs2281591	C14_1	3.73021	22.2681	%	0.832801	0.316018	0.909832	0.604844	0.948017	0.817204
rs2281591	C15	2.80919	13.6234	%	0.797657	0.22643	0.909832	0.541463	0.937416	0.734153
rs2281591	C15_1	3.02073	-16.1219	%	0.801916	0.17804	0.909832	0.515379	0.937416	0.682354
rs2281591	C16	9.65698	18.003	%	0.365139	0.0961727	0.772409	0.497533	0.791011	0.598554
rs2281591	C16_1	9.8258	17.9636	%	0.488954	0.212094	0.881533	0.530236	0.861956	0.717756
rs2281591	C17_1	1.53161	20.1201	%	0.898403	0.115037	0.932305	0.497533	0.956965	0.617989
rs2281591	C18	5.12452	16.749	%	0.558436	0.0635986	0.881533	0.497533	0.903353	0.561408
rs2281591	C18_1cis	7.46067	17.6402	%	0.509479	0.126645	0.881533	0.497533	0.879925	0.617989
rs2281591	C18_1trans	16.5018	-11.12	%	0.626393	0.72899	0.888766	0.924768	0.928048	0.971726
rs2281591	C18_1vac	-9.02236	50.3486	%	0.786235	0.164114	0.909832	0.515379	0.934982	0.661264
rs2281591	C18_2trans	3.04375	27.4837	%	0.856512	0.103592	0.909832	0.497533	0.948017	0.615997
rs2281591	C18_2cis	17.0784	-1.54213	%	0.118012	0.874749	0.463618	0.924768	0.472653	0.989469
rs2281591	C18_3n3	14.7129	8.00804	%	0.344192	0.587053	0.757223	0.922511	0.769385	0.950411
rs2281591	C18_3n6	-14.0036	28.2755	%	0.275271	0.0654361	0.696611	0.497533	0.69864	0.561408
rs2281591	C18_4n3	21.407	16.9194	%	0.229217	0.248702	0.645971	0.569942	0.675118	0.752736
rs2281591	C20	-13.9779	45.5634	%	0.29131	0.0122179	0.696611	0.497533	0.713255	0.312552
rs2281591	C20_1	-13.7006	19.0896	%	0.174093	0.104651	0.598445	0.497533	0.592887	0.615997
rs2281591	C20_2	-5.79658	16.9799	%	0.540059	0.0996908	0.881533	0.497533	0.891488	0.612625
rs2281591	C20_3n3	2.44734	3.72629	%	0.860205	0.789785	0.909832	0.924768	0.948017	0.971726
rs2281591	C20_3n6	-6.16217	22.0727	%	0.552166	0.0564824	0.881533	0.497533	0.898494	0.544888
rs2281591	C20_4n3	17.2753	-8.70662	%	0.523739	0.710038	0.881533	0.924768	0.879925	0.971726
rs2281591	C20_4n6	-4.64936	9.24255	%	0.593031	0.309993	0.881533	0.604844	0.923987	0.815741
rs2281591	C20_5n3	-26.7644	-7.55333	%	0.127719	0.708445	0.468303	0.924768	0.491227	0.971726
rs2281591	C21	-4.33381	8.40292	%	0.654742	0.420553	0.90027	0.722825	0.928048	0.862088
rs2281591	C22_1	-36.8992	9.78569	%	0.192973	0.695932	0.624324	0.924768	0.631757	0.971726
rs2281591	C22_4n6	6.53846	19.6197	%	0.630216	0.10472	0.888766	0.497533	0.928048	0.615997
rs2281591	C22_5n3	10.3178	7.47766	%	0.560824	0.653131	0.881533	0.924768	0.905883	0.959557
rs2281591	C22_5n6	9.27959	18.4209	%	0.526043	0.173666	0.881533	0.515379	0.879925	0.682354
rs2281591	C22_6	-2.24969	-2.15654	%	0.821737	0.825205	0.909832	0.924768	0.948017	0.978152
rs2281591	C24_1	13.9311	-43.2607	%	0.750675	0.26205	0.909832	0.57651	0.929806	0.752736
rs2281591	C4	4.07032	2.23017	%	0.747451	0.835356	0.909832	0.924768	0.929806	0.979772
rs2281591	C6	5.22902	1.67563	%	0.741514	0.891063	0.909832	0.924768	0.929806	0.989469
rs2281591	fatmass	-1.21515	0.35789	%	0.70286	0.911518	0.909832	0.928398	0.929806	0.989469
rs2281591	wc	1.50418	0.310082	%	0.328389	0.839607	0.752558	0.924768	0.755923	0.979772
rs2281591	hip.circum	-1.07333	-0.722598	%	0.291006	0.478554	0.696611	0.774131	0.713255	0.90716
rs2281591	chol	-0.313186	-0.738008	%	0.942613	0.865171	0.955903	0.924768	0.966055	0.987228
rs2281591	trg	20.5108	15.2955	%	0.097621	0.206527	0.44743	0.530236	0.434611	0.707737
rs2281591	hdl	-9.43297	-8.70184	%	0.0904231	0.120196	0.44743	0.497533	0.420931	0.617989
rs2281591	ldl	-0.333196	-0.856905	%	0.955903	0.886673	0.955903	0.924768	0.970908	0.989469
rs2281591	vldl	24.959	11.2651	%	0.0418877	0.329915	0.287978	0.604844	0.279252	0.818411
rs2281591	sbp	6.94748	2.44175	%	0.00765897	0.321681	0.0842487	0.604844	0.0853584	0.817204
rs2281591	dbp	6.57924	0.718736	%	0.0228171	0.798286	0.179277	0.924768	0.175641	0.971726
rs2281591	alt	15.3001	-0.743344	%	0.234899	0.951554	0.645971	0.951554	0.675118	0.991492
rs2281591	ast	11.664	1.43666	%	0.228199	0.879136	0.645971	0.924768	0.675118	0.989469
rs2281591	fast.ins	-13.8938	42.3154	%	0.760985	0.0682652	0.909832	0.497533	0.929806	0.561408
rs2281591	fast.glu	26.5153	-0.314808	%	3.34928e-22	0.89114	9.21052e-21	0.924768	1.15132e-20	0.989469
rs2281591	Glu_2hr	82.7062	3.20052	%	1.49256e-22	0.606307	8.20909e-21	0.924768	7.30534e-21	0.956808
rs2281591	matsuda_index	-54.5366	-10.9435	%	0.000187012	0.4763	0.00342856	0.774131	0.00374024	0.906453
rs2281591	homair	55.7479	46.2964	%	0.0912101	0.0522301	0.44743	0.497533	0.420931	0.524386
rs2281591	dio	-57.8645	-19.8469	%	0.00320999	0.327756	0.0441373	0.604844	0.044696	0.818411
rs2281591	adiponectin	-20.3591	-7.53621	%	0.0140354	0.398405	0.128658	0.706847	0.136628	0.85383
rs2281591	height	0.740049	1.94574	%	0.58338	0.152214	0.881533	0.515379	0.919459	0.641639
rs2281591	weight	10.3474	-2.13134	%	0.0928439	0.713408	0.44743	0.924768	0.420931	0.971726
rs3734398	C12	15.6141	20.625	%	0.380443	0.200197	0.774976	0.886185	0.793254	0.701326
rs3734398	C14	29.9217	-3.09694	%	0.082543	0.805908	0.378322	0.980351	0.3976	0.971726
rs3734398	C14_1	3.52831	-13.1018	%	0.844007	0.360519	0.916224	0.886185	0.948017	0.843387
rs3734398	C15	4.94402	0.947502	%	0.656119	0.918405	0.908003	0.980351	0.928048	0.989469
rs3734398	C15_1	0.229826	0.579887	%	0.984704	0.955438	0.997797	0.980351	0.988298	0.991492
rs3734398	C16	11.8703	-4.47044	%	0.271677	0.597657	0.678498	0.929193	0.697448	0.950411
rs3734398	C16_1	10.7768	-12.718	%	0.448833	0.235875	0.7821	0.886185	0.820127	0.751431
rs3734398	C17_1	3.47011	0.00835619	%	0.775361	0.999343	0.908003	0.999343	0.9336	0.999817
rs3734398	C18	7.00092	-0.373603	%	0.431412	0.959118	0.7821	0.980351	0.820127	0.993159
rs3734398	C18_1cis	9.47043	-7.43929	%	0.407483	0.402811	0.7821	0.886185	0.813488	0.85383
rs3734398	C18_1trans	12.3899	46.2408	%	0.707169	0.0917563	0.908003	0.841099	0.929806	0.598554
rs3734398	C18_1vac	0.0956559	26.5648	%	0.997797	0.38303	0.997797	0.886185	0.998747	0.852902
rs3734398	C18_2trans	5.81244	10.3335	%	0.732163	0.460663	0.908003	0.929193	0.929806	0.890561
rs3734398	C18_2cis	15.5723	-4.40794	%	0.152401	0.599623	0.558802	0.929193	0.55327	0.950411
rs3734398	C18_3n3	16.53	-11.4565	%	0.289282	0.320926	0.678498	0.886185	0.713255	0.817204
rs3734398	C18_3n6	-13.4792	-10.2618	%	0.296072	0.35748	0.678498	0.886185	0.715779	0.843387
rs3734398	C18_4n3	24.1467	3.16672	%	0.179461	0.80394	0.580611	0.980351	0.607342	0.971726
rs3734398	C20	-10.262	2.38225	%	0.45504	0.856241	0.7821	0.980351	0.824705	0.984525
rs3734398	C20_1	-11.3389	-0.773458	%	0.269608	0.935363	0.678498	0.980351	0.697448	0.990697
rs3734398	C20_2	-3.65931	0.937907	%	0.703815	0.910735	0.908003	0.980351	0.929806	0.989469
rs3734398	C20_3n3	0.844207	-9.41824	%	0.950866	0.359729	0.986748	0.886185	0.968475	0.843387
rs3734398	C20_3n6	-4.15068	-2.09349	%	0.694267	0.817304	0.908003	0.980351	0.929806	0.973339
rs3734398	C20_4n3	7.98325	-32.9865	%	0.757641	0.0607734	0.908003	0.841099	0.929806	0.557089
rs3734398	C20_4n6	-4.42687	-7.91764	%	0.612554	0.277276	0.908003	0.886185	0.928048	0.77316
rs3734398	C20_5n3	-27.399	-4.71193	%	0.117668	0.78675	0.462266	0.980351	0.472653	0.971726
rs3734398	C21	-4.42572	7.44276	%	0.64458	0.395399	0.908003	0.886185	0.928048	0.85383
rs3734398	C22_1	-38.7298	-17.5802	%	0.170739	0.394854	0.580611	0.886185	0.591554	0.85383
rs3734398	C22_4n6	10.5304	6.56409	%	0.447565	0.535853	0.7821	0.929193	0.820127	0.943392
rs3734398	C22_5n3	11.5148	0.796364	%	0.522307	0.955392	0.844908	0.980351	0.879925	0.991492
rs3734398	C22_5n6	13.228	5.97366	%	0.37055	0.599349	0.774976	0.929193	0.792071	0.950411
rs3734398	C22_6	-3.47666	-12.6125	%	0.725003	0.114491	0.908003	0.886185	0.929806	0.617989
rs3734398	C24_1	12.7671	-45.626	%	0.77593	0.128964	0.908003	0.886185	0.9336	0.617989
rs3734398	C4	2.56402	-12.7636	%	0.834024	0.156739	0.916224	0.886185	0.948017	0.653077
rs3734398	C6	6.27329	5.36829	%	0.687599	0.608199	0.908003	0.929193	0.928048	0.956808
rs3734398	fatmass	-1.73731	-5.24534	%	0.582306	0.05201	0.908003	0.841099	0.919459	0.524386
rs3734398	wc	1.41869	-1.20625	%	0.357194	0.361709	0.774976	0.886185	0.780627	0.843387
rs3734398	hip.circum	-1.24921	0.0594328	%	0.213452	0.946089	0.644931	0.980351	0.663269	0.991492
rs3734398	chol	-0.984813	-3.95831	%	0.819405	0.283991	0.916224	0.886185	0.948017	0.786876
rs3734398	trg	23.6879	-5.3157	%	0.0598399	0.5781	0.320923	0.929193	0.353575	0.950411
rs3734398	hdl	-11.6164	-8.49475	%	0.0340249	0.0796987	0.20793	0.841099	0.237965	0.571228
rs3734398	ldl	-0.966688	-1.20488	%	0.871549	0.816295	0.92183	0.980351	0.948017	0.973339
rs3734398	vldl	27.5725	-5.54718	%	0.0267991	0.550165	0.184244	0.929193	0.192128	0.943392
rs3734398	sbp	6.91531	-3.50433	%	0.00768225	0.0913304	0.0704207	0.841099	0.0853584	0.598554
rs3734398	dbp	6.76858	0.114432	%	0.0192968	0.962526	0.151618	0.980351	0.167932	0.993159
rs3734398	alt	15.7471	7.78238	%	0.222794	0.472634	0.644931	0.929193	0.675118	0.903696
rs3734398	ast	10.5537	-5.5282	%	0.271909	0.474029	0.678498	0.929193	0.697448	0.903696
rs3734398	fast.ins	-9.03022	-9.42026	%	0.84959	0.583755	0.916224	0.929193	0.948017	0.950411
rs3734398	fast.glu	26.4196	-3.44445	%	2.40697e-22	0.0775598	6.61916e-21	0.841099	9.07667e-21	0.569407
rs3734398	Glu_2hr	84.2646	1.65051	%	6.93123e-23	0.753641	3.81218e-21	0.980351	6.63556e-21	0.971726
rs3734398	matsuda_index	-55.2384	4.68927	%	0.000137145	0.747497	0.00251432	0.980351	0.00307876	0.971726
rs3734398	homair	63.1516	-4.45767	%	0.0641846	0.807858	0.320923	0.980351	0.364022	0.971726
rs3734398	dio	-59.3252	-15.2815	%	0.00207042	0.401206	0.0284683	0.886185	0.0350379	0.85383
rs3734398	adiponectin	-22.6132	-1.54403	%	0.00530663	0.845711	0.0583729	0.980351	0.0679264	0.980009
rs3734398	height	0.910105	-1.50226	%	0.496866	0.191774	0.82811	0.886185	0.870307	0.686082
rs3734398	weight	10.1145	4.96945	%	0.097985	0.338161	0.414552	0.886185	0.434611	0.824783
rs3798713	C12	14.6039	29.2216	%	0.402648	0.0378706	0.767191	0.416577	0.813488	0.473383
rs3798713	C14	29.4417	9.02375	%	0.0851212	0.421967	0.390139	0.759461	0.405339	0.862088
rs3798713	C14_1	3.87565	-6.54504	%	0.828025	0.613029	0.892968	0.856944	0.948017	0.956808
rs3798713	C15	4.49756	5.47703	%	0.683068	0.495013	0.892968	0.826733	0.928048	0.918208
rs3798713	C15_1	1.76195	4.90175	%	0.883633	0.599544	0.899996	0.856944	0.952004	0.950411
rs3798713	C16	11.7751	7.13415	%	0.273222	0.344699	0.683055	0.759461	0.69864	0.835173
rs3798713	C16_1	11.2128	-2.70611	%	0.431116	0.777079	0.767191	0.872232	0.820127	0.971726
rs3798713	C17_1	3.27409	5.12079	%	0.785894	0.561486	0.892968	0.856944	0.934982	0.945527
rs3798713	C18	7.14691	8.49724	%	0.417947	0.182497	0.767191	0.759461	0.817187	0.682354
rs3798713	C18_1cis	9.42751	3.72791	%	0.407343	0.637865	0.767191	0.856944	0.813488	0.958037
rs3798713	C18_1trans	9.43532	81.3261	%	0.763351	0.00233881	0.892968	0.0841916	0.929806	0.22353
rs3798713	C18_1vac	-5.72633	21.4669	%	0.865021	0.394861	0.899996	0.759461	0.948017	0.85383
rs3798713	C18_2trans	7.41203	17.4246	%	0.661229	0.158181	0.892968	0.759461	0.928048	0.654131
rs3798713	C18_2cis	16.2877	-2.56125	%	0.1332	0.719072	0.475722	0.866375	0.50524	0.971726
rs3798713	C18_3n3	16.1162	3.29391	%	0.300079	0.754193	0.717581	0.866375	0.720669	0.971726
rs3798713	C18_3n6	-11.9608	3.25983	%	0.355976	0.746074	0.767191	0.866375	0.780627	0.971726
rs3798713	C18_4n3	24.7192	3.83175	%	0.171013	0.72722	0.553277	0.866375	0.591554	0.971726
rs3798713	C20	-10.108	13.0088	%	0.457623	0.252763	0.786539	0.759461	0.826441	0.752736
rs3798713	C20_1	-12.0918	2.98127	%	0.234702	0.718093	0.657748	0.866375	0.675118	0.971726
rs3798713	C20_2	-4.03569	9.47463	%	0.671583	0.194304	0.892968	0.759461	0.928048	0.690533
rs3798713	C20_3n3	3.33039	-1.48496	%	0.811043	0.875572	0.892968	0.963129	0.945071	0.989469
rs3798713	C20_3n6	-4.06898	5.37359	%	0.698161	0.49604	0.892968	0.826733	0.929806	0.918208
rs3798713	C20_4n3	11.5644	-20.3772	%	0.659895	0.219081	0.892968	0.759461	0.928048	0.720456
rs3798713	C20_4n6	-3.64942	0.187309	%	0.67676	0.976678	0.892968	0.976678	0.928048	0.99523
rs3798713	C20_5n3	-27.0836	7.62452	%	0.120677	0.623173	0.474087	0.856944	0.474087	0.958037
rs3798713	C21	-2.96186	7.03446	%	0.7585	0.357663	0.892968	0.759461	0.929806	0.843387
rs3798713	C22_1	-41.0031	6.19673	%	0.138392	0.753674	0.475722	0.866375	0.518104	0.971726
rs3798713	C22_4n6	10.9171	8.02205	%	0.432417	0.381142	0.767191	0.759461	0.820127	0.852146
rs3798713	C22_5n3	11.0848	11.3482	%	0.533556	0.371046	0.863105	0.759461	0.887799	0.845053
rs3798713	C22_5n6	13.131	13.5283	%	0.376095	0.180887	0.767191	0.759461	0.792071	0.682354
rs3798713	C22_6	-3.02235	-6.16043	%	0.758985	0.375851	0.892968	0.759461	0.929806	0.846803
rs3798713	C24_1	12.1038	-28.8066	%	0.787203	0.35463	0.892968	0.759461	0.935123	0.843387
rs3798713	C4	3.09947	-20.814	%	0.800544	0.00306151	0.892968	0.0841916	0.937416	0.22353
rs3798713	C6	8.26886	9.46834	%	0.601038	0.310544	0.892968	0.759461	0.927459	0.815741
rs3798713	fatmass	-1.38504	-4.89504	%	0.659051	0.030973	0.892968	0.416577	0.928048	0.439714
rs3798713	wc	1.5067	-0.524531	%	0.326103	0.638813	0.74732	0.856944	0.755588	0.958037
rs3798713	hip.circum	-1.16143	-0.0720605	%	0.25114	0.923327	0.657748	0.976678	0.688139	0.989469
rs3798713	chol	-0.709656	-0.292008	%	0.868484	0.926323	0.899996	0.976678	0.948017	0.989469
rs3798713	trg	22.1439	7.9074	%	0.0751613	0.357165	0.375807	0.759461	0.384623	0.843387
rs3798713	hdl	-10.5624	-7.23714	%	0.0557646	0.0799772	0.325948	0.733124	0.343026	0.571228
rs3798713	ldl	-0.741137	2.41051	%	0.900612	0.586206	0.900612	0.856944	0.956965	0.950411
rs3798713	vldl	26.0383	7.43261	%	0.0341805	0.371764	0.234991	0.759461	0.237965	0.845053
rs3798713	sbp	6.98339	-4.54271	%	0.00647852	0.00839637	0.0712637	0.153933	0.074233	0.260958
rs3798713	dbp	6.71176	-1.22015	%	0.019464	0.548143	0.152932	0.856944	0.167932	0.943392
rs3798713	alt	14.8109	2.75662	%	0.2459	0.756109	0.657748	0.866375	0.688139	0.971726
rs3798713	ast	11.254	-9.88935	%	0.238969	0.118395	0.657748	0.759461	0.679239	0.617989
rs3798713	fast.ins	-10.4243	-16.1187	%	0.824749	0.259271	0.892968	0.759461	0.948017	0.752736
rs3798713	fast.glu	26.4453	-1.99963	%	2.26266e-22	0.229259	6.22231e-21	0.759461	9.00554e-21	0.739545
rs3798713	Glu_2hr	83.2505	-5.4558	%	8.1966e-23	0.20432	4.50813e-21	0.759461	6.63556e-21	0.706768
rs3798713	matsuda_index	-55.0675	10.8256	%	0.000142238	0.40751	0.0026077	0.759461	0.00311595	0.85383
rs3798713	homair	64.3692	-11.9826	%	0.0592632	0.42806	0.325948	0.759461	0.353575	0.862391
rs3798713	dio	-58.8002	-0.58566	%	0.00240814	0.972876	0.0331119	0.976678	0.0395366	0.99523
rs3798713	adiponectin	-21.3183	-7.2357	%	0.00933101	0.268032	0.0855343	0.759461	0.0992222	0.761849
rs3798713	height	0.925895	-1.5574	%	0.490415	0.110166	0.817359	0.759461	0.861956	0.617989
rs3798713	weight	10.0439	0.272845	%	0.101081	0.94938	0.427649	0.976678	0.444755	0.991492
rs3798719	C12	9.95947	30.006	%	0.563345	0.109252	0.899896	0.300442	0.908621	0.617989
rs3798719	C14	25.4444	30.6699	%	0.131453	0.0628734	0.481996	0.269438	0.502079	0.561408
rs3798719	C14_1	2.43889	39.8073	%	0.888972	0.0912429	0.940259	0.272082	0.952761	0.598554
rs3798719	C15	2.29625	18.9036	%	0.833623	0.0939921	0.940259	0.272082	0.948017	0.598554
rs3798719	C15_1	3.20032	-14.4668	%	0.791973	0.233754	0.940259	0.42855	0.937416	0.74965
rs3798719	C16	8.9484	23.3718	%	0.399557	0.0309734	0.89039	0.226206	0.812408	0.439714
rs3798719	C16_1	8.91338	30.8682	%	0.527394	0.037444	0.899896	0.228825	0.880324	0.473383
rs3798719	C17_1	0.789364	28.714	%	0.947257	0.026411	0.983003	0.226206	0.966785	0.427051
rs3798719	C18	4.72098	19.0434	%	0.589023	0.0329027	0.899896	0.226206	0.919459	0.452412
rs3798719	C18_1cis	7.01039	20.7655	%	0.535127	0.0704667	0.899896	0.269438	0.887799	0.561408
rs3798719	C18_1trans	11.1778	-8.54092	%	0.735878	0.780076	0.940259	0.851067	0.929806	0.971726
rs3798719	C18_1vac	-5.53188	32.6738	%	0.871259	0.33917	0.940259	0.565283	0.948017	0.825414
rs3798719	C18_2trans	4.42965	24.0386	%	0.794091	0.139419	0.940259	0.333726	0.937416	0.617989
rs3798719	C18_2cis	17.1492	0.114679	%	0.119238	0.990593	0.468435	0.990593	0.472653	0.997437
rs3798719	C18_3n3	12.8731	19.2046	%	0.404723	0.20653	0.89039	0.403504	0.813488	0.707737
rs3798719	C18_3n6	-14.7652	40.434	%	0.244996	0.00981416	0.709198	0.226206	0.688139	0.269889
rs3798719	C18_4n3	22.2117	19.717	%	0.212988	0.184356	0.650795	0.389984	0.663269	0.682354
rs3798719	C20	-13.5341	31.2431	%	0.315275	0.0732711	0.753919	0.269438	0.742619	0.561408
rs3798719	C20_1	-13.5861	15.8238	%	0.180546	0.165331	0.584121	0.363729	0.607342	0.661326
rs3798719	C20_2	-6.01802	18.1784	%	0.524483	0.0734831	0.899896	0.269438	0.879925	0.561408
rs3798719	C20_3n3	1.96513	9.20134	%	0.887628	0.521194	0.940259	0.755217	0.952761	0.94181
rs3798719	C20_3n6	-6.71076	24.7992	%	0.516533	0.0306228	0.899896	0.226206	0.879925	0.439714
rs3798719	C20_4n3	15.0562	6.64882	%	0.574753	0.792589	0.899896	0.851067	0.919116	0.971726
rs3798719	C20_4n6	-4.01853	5.62527	%	0.645942	0.521786	0.934917	0.755217	0.928048	0.94181
rs3798719	C20_5n3	-27.7783	4.33068	%	0.112962	0.841077	0.468435	0.856652	0.467907	0.980009
rs3798719	C21	-3.19508	3.40437	%	0.742926	0.730251	0.940259	0.832488	0.929806	0.971726
rs3798719	C22_1	-40.8847	11.5314	%	0.148244	0.642124	0.50959	0.802655	0.539963	0.958037
rs3798719	C22_4n6	6.82397	23.4348	%	0.615821	0.0570289	0.91541	0.269438	0.928048	0.544888
rs3798719	C22_5n3	9.61689	14.0931	%	0.588704	0.417337	0.899896	0.655815	0.919459	0.859787
rs3798719	C22_5n6	9.36934	20.9793	%	0.524112	0.141093	0.899896	0.333726	0.879925	0.618335
rs3798719	C22_6	-1.81276	-3.14729	%	0.856798	0.741671	0.940259	0.832488	0.948017	0.971726
rs3798719	C24_1	14.2259	-21.6833	%	0.75218	0.581633	0.940259	0.761663	0.929806	0.950411
rs3798719	C4	3.17297	3.82049	%	0.801748	0.724781	0.940259	0.832488	0.937416	0.971726
rs3798719	C6	3.72163	4.44267	%	0.812653	0.732632	0.940259	0.832488	0.945946	0.971726
rs3798719	fatmass	-1.32822	1.52617	%	0.678035	0.632042	0.940259	0.802655	0.928048	0.958037
rs3798719	wc	1.21892	1.89702	%	0.42622	0.20811	0.899896	0.403504	0.820127	0.710933
rs3798719	hip.circum	-1.08971	-0.575158	%	0.28566	0.566456	0.723963	0.75988	0.71196	0.945527
rs3798719	chol	-0.172139	-1.51693	%	0.968547	0.721171	0.986483	0.832488	0.97833	0.971726
rs3798719	trg	19.3876	25.0761	%	0.116512	0.0430373	0.468435	0.236705	0.472653	0.498327
rs3798719	hdl	-8.96998	-13.4414	%	0.107441	0.0116542	0.468435	0.226206	0.459864	0.30523
rs3798719	ldl	-0.0163972	-1.45628	%	0.997839	0.804645	0.997839	0.851067	0.998747	0.971726
rs3798719	vldl	23.8726	20.7474	%	0.0518445	0.0804913	0.356431	0.272082	0.32588	0.571228
rs3798719	sbp	6.86325	3.53266	%	0.00847666	0.145626	0.0932432	0.333726	0.0919348	0.630663
rs3798719	dbp	6.40576	2.14113	%	0.0268979	0.44111	0.211341	0.673918	0.192128	0.877542
rs3798719	alt	13.5607	11.2231	%	0.289585	0.376201	0.723963	0.60856	0.713255	0.846803
rs3798719	ast	10.2288	9.26047	%	0.286726	0.333103	0.723963	0.565283	0.71196	0.823402
rs3798719	fast.ins	-17.4488	49.8092	%	0.687466	0.0270188	0.940259	0.226206	0.928048	0.427051
rs3798719	fast.glu	26.3713	-0.484294	%	5.28437e-22	0.829721	1.4532e-20	0.856652	1.70965e-20	0.979772
rs3798719	Glu_2hr	82.6697	7.14755	%	1.62184e-22	0.248702	8.92014e-21	0.441245	7.43345e-21	0.752736
rs3798719	matsuda_index	-52.9111	-20.9129	%	0.000276765	0.13081	0.00507402	0.333726	0.00524898	0.617989
rs3798719	homair	50.1802	52.5111	%	0.110624	0.0227093	0.468435	0.226206	0.467907	0.418232
rs3798719	dio	-57.9173	-11.9086	%	0.00320988	0.564267	0.0441359	0.75988	0.044696	0.945527
rs3798719	adiponectin	-19.505	-14.23	%	0.019326	0.0913609	0.177155	0.272082	0.167932	0.598554
rs3798719	height	0.794484	1.66086	%	0.55736	0.212757	0.899896	0.403504	0.90294	0.717756
rs3798719	weight	10.3935	-3.44469	%	0.0927546	0.543208	0.468435	0.75988	0.420931	0.943392
rs953413	C12	13.5913	12.7801	%	0.442851	0.413318	0.807413	0.880001	0.820127	0.85783
rs953413	C14	28.8596	-7.32514	%	0.0928453	0.560001	0.425541	0.880001	0.420931	0.945527
rs953413	C14_1	3.7318	-9.69341	%	0.835497	0.495393	0.932869	0.880001	0.948017	0.918208
rs953413	C15	4.70753	0.438069	%	0.671545	0.962859	0.923121	0.998768	0.928048	0.993159
rs953413	C15_1	0.491297	-0.402337	%	0.967416	0.969048	0.972945	0.998768	0.978087	0.993159
rs953413	C16	11.3858	-5.24059	%	0.292012	0.54316	0.689024	0.880001	0.713255	0.943392
rs953413	C16_1	9.78853	-14.9227	%	0.490927	0.168219	0.818211	0.826365	0.861956	0.670437
rs953413	C17_1	3.12358	-0.0803623	%	0.797295	0.993809	0.932869	0.998768	0.937416	0.997437
rs953413	C18	6.63707	0.0794981	%	0.455087	0.991479	0.807413	0.998768	0.824705	0.997437
rs953413	C18_1cis	9.11306	-7.53689	%	0.425124	0.405663	0.807413	0.880001	0.820127	0.85383
rs953413	C18_1trans	12.77	37.9621	%	0.699697	0.164067	0.923121	0.826365	0.929806	0.661264
rs953413	C18_1vac	1.59263	33.0034	%	0.963666	0.31762	0.972945	0.880001	0.975191	0.817204
rs953413	C18_2trans	5.27308	9.49937	%	0.755647	0.50568	0.923569	0.880001	0.929806	0.928627
rs953413	C18_2cis	15.5388	-4.61429	%	0.153617	0.589567	0.556136	0.900728	0.555851	0.950411
rs953413	C18_3n3	16.1518	-13.95	%	0.300665	0.229947	0.689024	0.880001	0.720669	0.739596
rs953413	C18_3n6	-14.4683	-9.9055	%	0.258111	0.382941	0.685869	0.880001	0.689601	0.852902
rs953413	C18_4n3	23.8104	4.34379	%	0.185418	0.748449	0.599881	0.977483	0.610658	0.971726
rs953413	C20	-11.3486	-7.55416	%	0.405973	0.556812	0.807413	0.880001	0.813488	0.943392
rs953413	C20_1	-11.5202	-2.41307	%	0.261877	0.802524	0.685869	0.980863	0.690794	0.971726
rs953413	C20_2	-4.11609	0.16237	%	0.668609	0.984762	0.923121	0.998768	0.928048	0.997437
rs953413	C20_3n3	-0.460811	-15.6543	%	0.972945	0.129914	0.972945	0.793918	0.980971	0.617989
rs953413	C20_3n6	-4.65006	0.749873	%	0.659025	0.936216	0.923121	0.998768	0.928048	0.990697
rs953413	C20_4n3	4.79611	-43.7784	%	0.849197	0.00854043	0.932869	0.412421	0.948017	0.260958
rs953413	C20_4n6	-4.71246	-9.79959	%	0.589172	0.182283	0.900124	0.826365	0.919459	0.682354
rs953413	C20_5n3	-27.2785	-4.92182	%	0.119832	0.781954	0.470769	0.977483	0.472653	0.971726
rs953413	C21	-4.3194	8.11134	%	0.653734	0.359103	0.923121	0.880001	0.928048	0.843387
rs953413	C22_1	-39.4076	-18.0139	%	0.161785	0.405097	0.556136	0.880001	0.568573	0.85383
rs953413	C22_4n6	10.7239	8.14245	%	0.440391	0.470592	0.807413	0.880001	0.820127	0.903405
rs953413	C22_5n3	11.7113	4.22237	%	0.516609	0.781986	0.819757	0.977483	0.879925	0.971726
rs953413	C22_5n6	13.9513	8.40553	%	0.347731	0.490983	0.765009	0.880001	0.772184	0.918208
rs953413	C22_6	-3.51661	-14.5459	%	0.721712	0.0706427	0.923121	0.774058	0.929806	0.561408
rs953413	C24_1	16.348	-48.1468	%	0.719982	0.10197	0.923121	0.774058	0.929806	0.615997
rs953413	C4	1.42023	-20.2676	%	0.907506	0.0224957	0.959862	0.412421	0.960631	0.418232
rs953413	C6	5.12348	8.95998	%	0.741732	0.437202	0.923569	0.880001	0.929806	0.873336
rs953413	fatmass	-2.01313	-6.34733	%	0.521664	0.0197465	0.819757	0.412421	0.879925	0.405657
rs953413	wc	1.31644	-0.791731	%	0.392478	0.557374	0.807413	0.880001	0.807748	0.943392
rs953413	hip.circum	-1.22842	-0.395839	%	0.22737	0.661885	0.685869	0.933428	0.675118	0.963061
rs953413	chol	-1.19034	-4.86891	%	0.783184	0.195323	0.932869	0.826365	0.934633	0.690533
rs953413	trg	23.2416	-7.85518	%	0.0648445	0.414346	0.326032	0.880001	0.364022	0.858345
rs953413	hdl	-11.4629	-7.96876	%	0.0379369	0.109965	0.231836	0.774058	0.259196	0.617989
rs953413	ldl	-1.02125	-3.54194	%	0.865024	0.499612	0.932869	0.880001	0.948017	0.922103
rs953413	vldl	27.1396	-8.33228	%	0.0292574	0.371879	0.201145	0.880001	0.207633	0.845053
rs953413	sbp	6.81233	-4.29862	%	0.00852486	0.0410373	0.0781446	0.564263	0.0919348	0.485387
rs953413	dbp	6.59637	-0.474382	%	0.0227099	0.848153	0.178435	0.998768	0.175641	0.980009
rs953413	alt	14.8493	-0.0164302	%	0.249097	0.998768	0.685869	0.998768	0.688139	0.999817
rs953413	ast	10.0469	-6.23492	%	0.295019	0.426722	0.689024	0.880001	0.715779	0.862391
rs953413	fast.ins	-9.34237	-6.17756	%	0.843535	0.729853	0.932869	0.977483	0.948017	0.971726
rs953413	fast.glu	26.5205	-3.16978	%	2.47546e-22	0.11259	6.8075e-21	0.774058	9.07667e-21	0.617989
rs953413	Glu_2hr	83.4769	1.66823	%	1.69344e-22	0.756006	6.8075e-21	0.977483	7.45113e-21	0.971726
rs953413	matsuda_index	-55.0314	7.59857	%	0.0001473	0.614966	0.00270049	0.901322	0.00311595	0.956808
rs953413	homair	62.646	-0.21199	%	0.0652063	0.991205	0.326032	0.998768	0.364022	0.997437
rs953413	dio	-59.3421	-9.46001	%	0.00202716	0.622731	0.0278734	0.901322	0.0348417	0.958037
rs953413	adiponectin	-22.5072	-0.55937	%	0.0058461	0.94542	0.0643071	0.998768	0.0685655	0.991492
rs953413	height	0.94784	-0.914661	%	0.484658	0.442187	0.818211	0.880001	0.857113	0.877542
rs953413	weight	10.0646	3.98328	%	0.10222	0.452346	0.432468	0.880001	0.445993	0.886695
rs2397142	C12	14.1316	21.7029	%	0.420904	0.335276	0.771658	0.969986	0.81946	0.824783
rs2397142	C14	29.7286	8.91651	%	0.0861218	0.651449	0.394725	0.969986	0.406583	0.959557
rs2397142	C14_1	3.30341	-12.8494	%	0.854347	0.565671	0.921354	0.969986	0.948017	0.945527
rs2397142	C15	4.5527	5.28233	%	0.683312	0.705444	0.87432	0.969986	0.928048	0.971726
rs2397142	C15_1	0.933535	6.16877	%	0.937411	0.682021	0.948328	0.969986	0.962793	0.971726
rs2397142	C16	12.0901	3.64526	%	0.265341	0.779265	0.63933	0.975704	0.691647	0.971726
rs2397142	C16_1	11.8492	-0.142943	%	0.411294	0.993283	0.771658	0.993283	0.814313	0.997437
rs2397142	C17_1	4.0964	5.29619	%	0.738128	0.730545	0.87432	0.975704	0.929806	0.971726
rs2397142	C18	7.28182	1.47307	%	0.415507	0.891834	0.771658	0.981018	0.815818	0.989469
rs2397142	C18_1cis	9.65463	2.9065	%	0.401774	0.833733	0.771658	0.975704	0.813488	0.979772
rs2397142	C18_1trans	13.7394	63.6262	%	0.683264	0.180283	0.87432	0.969986	0.928048	0.682354
rs2397142	C18_1vac	-2.23345	18.4621	%	0.948328	0.638855	0.948328	0.969986	0.966785	0.958037
rs2397142	C18_2trans	5.20042	-13.9617	%	0.760079	0.449395	0.87432	0.969986	0.929806	0.88432
rs2397142	C18_2cis	16.5027	-7.65828	%	0.133779	0.530438	0.486703	0.969986	0.505692	0.943392
rs2397142	C18_3n3	17.0889	24.6886	%	0.277935	0.223536	0.63933	0.969986	0.699607	0.727484
rs2397142	C18_3n6	-11.8211	-10.1807	%	0.365662	0.535717	0.771658	0.969986	0.791011	0.943392
rs2397142	C18_4n3	22.8237	-8.71961	%	0.201762	0.584972	0.63933	0.969986	0.656623	0.950411
rs2397142	C20	-10.1122	2.10507	%	0.461984	0.923098	0.815837	0.985458	0.830568	0.989469
rs2397142	C20_1	-11.5471	11.1404	%	0.25819	0.43348	0.63933	0.969986	0.689601	0.870125
rs2397142	C20_2	-3.42446	7.59223	%	0.722005	0.54895	0.87432	0.969986	0.929806	0.943392
rs2397142	C20_3n3	3.18098	12.4149	%	0.794836	0.412066	0.87432	0.969986	0.937416	0.85783
rs2397142	C20_3n6	-2.98874	8.54906	%	0.778585	0.542055	0.87432	0.969986	0.9336	0.943392
rs2397142	C20_4n3	15.8726	43.1231	%	0.555028	0.283758	0.87432	0.969986	0.900489	0.786876
rs2397142	C20_4n6	-4.04155	-11.8903	%	0.646196	0.258541	0.87432	0.969986	0.928048	0.752736
rs2397142	C20_5n3	-27.8164	-4.69846	%	0.110302	0.858451	0.454852	0.975704	0.467907	0.984525
rs2397142	C21	-4.36966	-7.90141	%	0.65402	0.527201	0.87432	0.969986	0.928048	0.943392
rs2397142	C22_1	-40.886	24.447	%	0.141586	0.504081	0.486703	0.969986	0.521044	0.927239
rs2397142	C22_4n6	9.70158	-3.03149	%	0.482267	0.821586	0.815837	0.975704	0.854258	0.974913
rs2397142	C22_5n3	9.78416	-8.90875	%	0.586337	0.640098	0.87432	0.969986	0.919459	0.958037
rs2397142	C22_5n6	11.8887	-2.55995	%	0.418251	0.869264	0.771658	0.975704	0.817187	0.989469
rs2397142	C22_6	-2.75744	-4.79796	%	0.78292	0.697565	0.87432	0.969986	0.934633	0.971726
rs2397142	C24_1	17.2627	250.272	%	0.697149	0.00952535	0.87432	0.256919	0.929806	0.268664
rs2397142	C4	4.62125	21.7552	%	0.708988	0.133632	0.87432	0.969986	0.929806	0.617989
rs2397142	C6	4.90699	-10.495	%	0.749948	0.417387	0.87432	0.969986	0.929806	0.859787
rs2397142	fatmass	-1.30527	-3.28199	%	0.682525	0.417321	0.87432	0.969986	0.928048	0.859787
rs2397142	wc	1.67553	2.61074	%	0.27898	0.189419	0.63933	0.969986	0.700635	0.686082
rs2397142	hip.circum	-1.13327	-0.930924	%	0.259282	0.469386	0.63933	0.969986	0.690582	0.903041
rs2397142	chol	-0.376278	-0.339478	%	0.931404	0.951601	0.948328	0.985458	0.962352	0.991492
rs2397142	trg	22.0988	8.28335	%	0.0759499	0.580323	0.394725	0.969986	0.385	0.950411
rs2397142	hdl	-10.0836	-1.55989	%	0.0703903	0.834282	0.394725	0.975704	0.375871	0.979772
rs2397142	ldl	-0.475452	-1.90416	%	0.936998	0.80284	0.948328	0.975704	0.962793	0.971726
rs2397142	vldl	25.9055	6.98785	%	0.0353367	0.62897	0.24294	0.969986	0.244468	0.958037
rs2397142	sbp	7.26085	2.71144	%	0.00466423	0.401834	0.0513065	0.969986	0.0625689	0.85383
rs2397142	dbp	6.68782	-0.253183	%	0.0191173	0.942818	0.150208	0.985458	0.167932	0.991492
rs2397142	alt	14.3968	0.621849	%	0.258287	0.96754	0.63933	0.985458	0.689601	0.993159
rs2397142	ast	11.7501	2.46231	%	0.225155	0.835678	0.63933	0.975704	0.675118	0.979772
rs2397142	fast.ins	-19.9991	89.5367	%	0.655988	0.0140137	0.87432	0.256919	0.928048	0.335111
rs2397142	fast.glu	25.9064	-8.28848	%	5.94318e-22	0.00278501	1.63438e-20	0.153176	1.86786e-20	0.22353
rs2397142	Glu_2hr	83.3297	-4.94775	%	2.29232e-22	0.508712	1.26078e-20	0.969986	9.00554e-21	0.932639
rs2397142	matsuda_index	-53.866	-27.5464	%	0.000234902	0.150236	0.00430653	0.969986	0.00453319	0.640542
rs2397142	homair	58.1248	74.816	%	0.0824048	0.0351507	0.394725	0.483322	0.3976	0.45858
rs2397142	dio	-59.4149	-12.4365	%	0.00216438	0.671477	0.0297602	0.969986	0.036073	0.967956
rs2397142	adiponectin	-20.3783	4.69741	%	0.0143489	0.699839	0.131531	0.969986	0.138454	0.971726
rs2397142	height	0.927581	-1.78313	%	0.489502	0.292457	0.815837	0.969986	0.861956	0.793977
rs2397142	weight	9.60601	-10.6389	%	0.11578	0.131628	0.454852	0.969986	0.472653	0.617989
rs9357760	C12	13.642	20.1483	%	0.433606	0.363933	0.794944	0.983092	0.820127	0.845053
rs9357760	C14	29.7688	9.03595	%	0.0831125	0.643987	0.380932	0.983092	0.3976	0.958573
rs9357760	C14_1	3.27838	-13.1217	%	0.854924	0.555188	0.921977	0.983092	0.948017	0.943392
rs9357760	C15	4.59466	5.01456	%	0.677644	0.716313	0.868423	0.983092	0.928048	0.971726
rs9357760	C15_1	1.82284	4.55575	%	0.879262	0.761397	0.929988	0.983092	0.949154	0.971726
rs9357760	C16	12.1495	3.76461	%	0.260269	0.770699	0.635686	0.983092	0.690794	0.971726
rs9357760	C16_1	11.7958	-0.132316	%	0.410886	0.993741	0.794944	0.993741	0.814313	0.997437
rs9357760	C17_1	3.98206	5.35368	%	0.743313	0.725557	0.869835	0.983092	0.929806	0.971726
rs9357760	C18	7.27069	1.71006	%	0.412287	0.873481	0.794944	0.983092	0.814313	0.989469
rs9357760	C18_1cis	9.8379	2.93816	%	0.389537	0.830408	0.794944	0.983092	0.806951	0.979772
rs9357760	C18_1trans	15.6509	61.1288	%	0.639081	0.185433	0.868423	0.983092	0.928048	0.682354
rs9357760	C18_1vac	-2.40666	18.7724	%	0.944099	0.632024	0.944099	0.983092	0.966055	0.958037
rs9357760	C18_2trans	5.96028	-14.6405	%	0.726203	0.424012	0.868423	0.983092	0.929806	0.862088
rs9357760	C18_2cis	16.2555	-7.23094	%	0.135611	0.550245	0.486703	0.983092	0.510865	0.943392
rs9357760	C18_3n3	17.0399	25.7018	%	0.275645	0.202977	0.635686	0.983092	0.69864	0.704337
rs9357760	C18_3n6	-12.314	-9.12759	%	0.3432	0.579164	0.755039	0.983092	0.768879	0.950411
rs9357760	C18_4n3	23.1226	-9.51249	%	0.195262	0.547778	0.63173	0.983092	0.637353	0.943392
rs9357760	C20	-10.1536	2.17818	%	0.458299	0.920148	0.813112	0.983092	0.826441	0.989469
rs9357760	C20_1	-11.1844	10.3898	%	0.270675	0.459299	0.635686	0.983092	0.697448	0.890315
rs9357760	C20_2	-3.35135	7.50799	%	0.726318	0.550396	0.868423	0.983092	0.929806	0.943392
rs9357760	C20_3n3	3.67115	18.1812	%	0.791202	0.299041	0.870322	0.983092	0.937416	0.793977
rs9357760	C20_3n6	-3.14414	8.5698	%	0.76536	0.537191	0.870322	0.983092	0.929806	0.943392
rs9357760	C20_4n3	16.235	45.3376	%	0.544799	0.261031	0.868423	0.983092	0.893114	0.752736
rs9357760	C20_4n6	-4.09872	-11.7371	%	0.638378	0.260056	0.868423	0.983092	0.928048	0.752736
rs9357760	C20_5n3	-28.2501	-2.74892	%	0.102984	0.917449	0.435701	0.983092	0.445993	0.989469
rs9357760	C21	-4.33366	-9.105	%	0.655139	0.459726	0.868423	0.983092	0.928048	0.890315
rs9357760	C22_1	-40.886	24.447	%	0.141586	0.504081	0.486703	0.983092	0.521044	0.927239
rs9357760	C22_4n6	9.81247	-3.37793	%	0.475903	0.800213	0.817958	0.983092	0.850831	0.971726
rs9357760	C22_5n3	9.94494	-8.78056	%	0.578101	0.642656	0.868423	0.983092	0.919459	0.958037
rs9357760	C22_5n6	11.7361	-2.72167	%	0.42181	0.860137	0.794944	0.983092	0.819772	0.984525
rs9357760	C22_6	-2.73119	-4.21025	%	0.783393	0.73158	0.870322	0.983092	0.934633	0.971726
rs9357760	C24_1	17.9503	256.76	%	0.687077	0.00841581	0.868423	0.231435	0.928048	0.260958
rs9357760	C4	4.90972	21.6835	%	0.695285	0.138473	0.868423	0.983092	0.929806	0.617989
rs9357760	C6	5.95967	-12.0405	%	0.702204	0.35056	0.868423	0.983092	0.929806	0.842378
rs9357760	fatmass	-1.37859	-3.053	%	0.664136	0.448242	0.868423	0.983092	0.928048	0.883631
rs9357760	wc	1.66613	2.59229	%	0.27739	0.187917	0.635686	0.983092	0.699607	0.686082
rs9357760	hip.circum	-1.20828	-0.834956	%	0.232297	0.519034	0.635686	0.983092	0.675118	0.94181
rs9357760	chol	-0.430738	-0.366849	%	0.921068	0.947343	0.943703	0.983092	0.960631	0.991492
rs9357760	trg	22.9889	8.07689	%	0.0668756	0.590253	0.367816	0.983092	0.364881	0.950411
rs9357760	hdl	-10.3384	-0.981883	%	0.0638093	0.895617	0.367816	0.983092	0.364022	0.989469
rs9357760	ldl	-0.553486	-2.27622	%	0.926545	0.764239	0.943703	0.983092	0.960631	0.971726
rs9357760	vldl	26.8339	6.74694	%	0.0305908	0.641399	0.210312	0.983092	0.215705	0.958037
rs9357760	sbp	7.14708	2.9071	%	0.00533755	0.368561	0.0587131	0.983092	0.0679264	0.845053
rs9357760	dbp	6.55313	0.100559	%	0.0215909	0.97728	0.169643	0.993741	0.170864	0.99523
rs9357760	alt	15.2663	-1.0714	%	0.234746	0.943819	0.635686	0.983092	0.675118	0.991492
rs9357760	ast	12.1378	1.76214	%	0.20886	0.880844	0.635686	0.983092	0.660188	0.989469
rs9357760	fast.ins	-19.7756	88.8628	%	0.656513	0.0133028	0.868423	0.243885	0.928048	0.33257
rs9357760	fast.glu	25.9118	-8.33569	%	3.6041e-22	0.00246304	9.91127e-21	0.135467	1.20137e-20	0.22353
rs9357760	Glu_2hr	83.0942	-4.69534	%	1.52748e-22	0.527903	8.40114e-21	0.983092	7.30534e-21	0.943392
rs9357760	matsuda_index	-53.699	-27.3094	%	0.000228445	0.151142	0.00418816	0.983092	0.00448732	0.641639
rs9357760	homair	58.5844	74.3372	%	0.0775124	0.0338573	0.380932	0.465538	0.389332	0.454909
rs9357760	dio	-58.6767	-14.596	%	0.00257971	0.612879	0.035471	0.983092	0.0404476	0.956808
rs9357760	adiponectin	-20.7532	4.77564	%	0.0120727	0.693516	0.110666	0.983092	0.120727	0.971726
rs9357760	height	0.835134	-1.76327	%	0.535908	0.299936	0.868423	0.983092	0.887799	0.793977
rs9357760	weight	9.38932	-10.2663	%	0.123283	0.145322	0.484327	0.983092	0.480892	0.630663
rs7744440	C12	10.3476	36.5315	%	0.549539	0.0503579	0.941226	0.125895	0.896874	0.524386
rs7744440	C14	24.6341	44.5333	%	0.140234	0.00718921	0.514193	0.0438916	0.521044	0.260958
rs7744440	C14_1	2.76718	41.7446	%	0.875155	0.0786818	0.956598	0.166442	0.948017	0.569407
rs7744440	C15	1.29462	31.0756	%	0.90442	0.00589951	0.956598	0.0438916	0.959366	0.24035
rs7744440	C15_1	2.02231	-7.22755	%	0.867898	0.53557	0.956598	0.775167	0.948017	0.943392
rs7744440	C16	8.55721	31.4978	%	0.413696	0.00297724	0.910132	0.0438916	0.814313	0.22353
rs7744440	C16_1	8.24857	41.8593	%	0.554287	0.00447718	0.941226	0.0438916	0.900489	0.22353
rs7744440	C17_1	0.367144	35.1733	%	0.975269	0.00545586	0.993809	0.0438916	0.981989	0.236304
rs7744440	C18	4.57726	25.3906	%	0.59569	0.00346951	0.941226	0.0438916	0.925507	0.22353
rs7744440	C18_1cis	7.29068	26.8299	%	0.512726	0.0157587	0.941226	0.0621752	0.879925	0.348181
rs7744440	C18_1trans	11.5861	-4.61311	%	0.728685	0.872586	0.95423	0.915783	0.929806	0.989469
rs7744440	C18_1vac	-8.45889	42.4439	%	0.797853	0.20956	0.956598	0.3718	0.937416	0.71147
rs7744440	C18_2trans	3.38988	30.4093	%	0.841012	0.061789	0.956598	0.1416	0.948017	0.561408
rs7744440	C18_2cis	17.2285	-1.07626	%	0.118832	0.907902	0.502751	0.915783	0.472653	0.989469
rs7744440	C18_3n3	11.9139	31.0489	%	0.436345	0.0416169	0.923038	0.108997	0.820127	0.487007
rs7744440	C18_3n6	-14.5071	46.4568	%	0.25203	0.00238034	0.72317	0.0438916	0.688139	0.22353
rs7744440	C18_4n3	19.8195	34.7172	%	0.256829	0.0220784	0.72317	0.0738057	0.689601	0.418232
rs7744440	C20	-11.9435	22.5567	%	0.377319	0.16153	0.864689	0.296139	0.792082	0.661264
rs7744440	C20_1	-14.0993	24.518	%	0.157642	0.0283407	0.541895	0.0820387	0.564841	0.427051
rs7744440	C20_2	-5.96488	22.8983	%	0.525146	0.0202828	0.941226	0.0738057	0.879925	0.405657
rs7744440	C20_3n3	1.95464	9.22908	%	0.888321	0.518249	0.956598	0.77037	0.952761	0.94181
rs7744440	C20_3n6	-6.45657	30.4607	%	0.530689	0.00650113	0.941226	0.0438916	0.884482	0.255402
rs7744440	C20_4n3	12.9003	25.1464	%	0.626649	0.337524	0.941226	0.545995	0.928048	0.824783
rs7744440	C20_4n6	-4.69478	14.7403	%	0.587246	0.0907923	0.941226	0.184947	0.919459	0.598554
rs7744440	C20_5n3	-27.8373	11.4131	%	0.111477	0.590525	0.502751	0.792168	0.467907	0.950411
rs7744440	C21	-2.91966	5.91305	%	0.76424	0.551873	0.956598	0.778283	0.929806	0.943392
rs7744440	C22_1	-37.9662	6.09688	%	0.180185	0.794711	0.58295	0.882313	0.607342	0.971726
rs7744440	C22_4n6	5.10421	38.4498	%	0.700753	0.00208169	0.95423	0.0438916	0.929806	0.22353
rs7744440	C22_5n3	8.32663	34.7321	%	0.633188	0.0543014	0.941226	0.129851	0.928048	0.528597
rs7744440	C22_5n6	7.13212	38.4773	%	0.617903	0.0079803	0.941226	0.0438916	0.928048	0.260958
rs7744440	C22_6	-3.60254	8.5271	%	0.716311	0.377212	0.95423	0.592762	0.929806	0.846803
rs7744440	C24_1	8.84146	-6.81974	%	0.840542	0.861012	0.956598	0.915783	0.948017	0.984525
rs7744440	C4	3.49652	4.28787	%	0.779573	0.681454	0.956598	0.851818	0.9336	0.971726
rs7744440	C6	3.06599	1.41481	%	0.843376	0.907402	0.956598	0.915783	0.948017	0.989469
rs7744440	fatmass	-1.30934	1.09096	%	0.683134	0.721081	0.95423	0.862162	0.928048	0.971726
rs7744440	wc	1.47477	0.736835	%	0.33801	0.609035	0.808285	0.797546	0.763623	0.956808
rs7744440	hip.circum	-1.14046	-0.242329	%	0.262971	0.800993	0.72317	0.882313	0.690794	0.971726
rs7744440	chol	-0.132906	-1.50635	%	0.97574	0.711733	0.993809	0.862162	0.981989	0.971726
rs7744440	trg	18.3564	29.1859	%	0.132429	0.0148407	0.514193	0.0621752	0.504054	0.347336
rs7744440	hdl	-8.90987	-12.4283	%	0.111044	0.0158264	0.502751	0.0621752	0.467907	0.348181
rs7744440	ldl	-0.00923757	-1.47224	%	0.998785	0.794501	0.998785	0.882313	0.998785	0.971726
rs7744440	vldl	22.5588	25.3199	%	0.0622652	0.0275118	0.428074	0.0820387	0.360483	0.427051
rs7744440	sbp	6.94297	2.31249	%	0.00777503	0.317682	0.0855253	0.52947	0.0855253	0.817204
rs7744440	dbp	6.53043	0.664978	%	0.0246593	0.802102	0.193752	0.882313	0.182048	0.971726
rs7744440	alt	13.64	10.2728	%	0.28609	0.394384	0.739998	0.60253	0.71196	0.85383
rs7744440	ast	10.0221	9.20367	%	0.295999	0.314515	0.739998	0.52947	0.715779	0.816617
rs7744440	fast.ins	-18.0164	49.9765	%	0.677409	0.0228127	0.95423	0.0738057	0.928048	0.418232
rs7744440	fast.glu	26.2937	0.230079	%	1.17191e-21	0.915783	3.22274e-20	0.915783	3.48404e-20	0.989469
rs7744440	Glu_2hr	82.1532	9.03053	%	3.03547e-22	0.131296	1.66951e-20	0.249073	1.0771e-20	0.617989
rs7744440	matsuda_index	-52.4656	-23.6775	%	0.000330039	0.0732162	0.00605071	0.161076	0.00615326	0.561408
rs7744440	homair	49.2333	54.7188	%	0.117012	0.0157058	0.502751	0.0621752	0.472653	0.348181
rs7744440	dio	-57.7774	-11.0465	%	0.00352831	0.586052	0.0485142	0.792168	0.0485142	0.950411
rs7744440	adiponectin	-19.2966	-16.3352	%	0.0209793	0.0408871	0.192311	0.108997	0.170303	0.485387
rs7744440	height	0.702466	1.91585	%	0.601162	0.131329	0.941226	0.249073	0.927459	0.617989
rs7744440	weight	10.2499	-2.66877	%	0.0969348	0.624175	0.502751	0.798363	0.434611	0.958037

## Sheet: Table 5
SNP	Phenotype	Est	Est unit	pval	pval(fdr)	global_fdr		Table 5: Summary statistics for all additive model comparisons for the AIR registry, males only
genors1535	C12	15.737	%	0.642099	0.820506	0.842526		Est: estimate
genors1535	C14	71.4115	%	0.167499	0.415486	0.411402
genors1535	C14_1	23.1384	%	0.587401	0.820506	0.815376
genors1535	C15	42.086	%	0.228687	0.466951	0.495415
genors1535	C15_1	3.38855	%	0.865963	0.881707	0.9453
genors1535	C16	44.2017	%	0.170646	0.415486	0.414758
genors1535	C16_1	57.575	%	0.233476	0.466951	0.502871
genors1535	C17_1	55.6099	%	0.140995	0.415486	0.385151
genors1535	C18	30.6143	%	0.218382	0.466951	0.481473
genors1535	C18_1cis	64.7178	%	0.152283	0.415486	0.398498
genors1535	C18_1trans	-5.99791	%	0.761592	0.881707	0.897876
genors1535	C18_1vac	23.1669	%	0.85591	0.881707	0.937983
genors1535	C18_2trans	10.9914	%	0.842725	0.881707	0.931739
genors1535	C18_2cis	6.41457	%	0.755218	0.881707	0.894969
genors1535	C18_3n3	22.6699	%	0.615267	0.820506	0.829241
genors1535	C18_3n6	61.8763	%	0.126584	0.415486	0.374994
genors1535	C18_4n3	31.8735	%	0.644683	0.820506	0.842526
genors1535	C20	9.37217	%	0.780505	0.881707	0.907753
genors1535	C20_1	21.9039	%	0.510743	0.813228	0.771974
genors1535	C20_2	43.266	%	0.151133	0.415486	0.397346
genors1535	C20_3n3	47.8203	%	0.106272	0.415486	0.357949
genors1535	C20_3n6	22.9816	%	0.394672	0.717174	0.681099
genors1535	C20_4n3	-45.9251	%	0.409814	0.717174	0.695442
genors1535	C20_4n6	39.4674	%	0.142025	0.415486	0.385151
genors1535	C20_5n3	125.503	%	0.0635037	0.325783	0.346005
genors1535	C21	46.762	%	0.15749	0.415486	0.401797
genors1535	C22_1	34.4903	%	0.52279	0.813228	0.774322
genors1535	C22_4n6	10.8043	%	0.817189	0.881707	0.923988
genors1535	C22_5n3	67.932	%	0.433389	0.735448	0.719104
genors1535	C22_5n6	-8.42415	%	0.86159	0.881707	0.942364
genors1535	C22_6	40.0923	%	0.214016	0.466951	0.47559
genors1535	C24_1	331.46	%	0.129304	0.415486	0.377136
genors1535	C4	84.5776	%	0.0155899	0.145505	0.174607
genors1535	C6	-4.06056	%	0.882844	0.882844	0.950389
genors1535	fatmass	30.1175	%	0.105789	0.415486	0.357949
genors1535	wc	-1.1161	%	0.707499	0.865625	0.870636
genors1535	hip.circum	-2.34196	%	0.403377	0.717174	0.686857
genors1535	chol	24.186	%	0.0588976	0.325783	0.346005
genors1535	trg	70.8719	%	0.0639932	0.325783	0.346005
genors1535	hdl	8.49919	%	0.545749	0.820506	0.792653
genors1535	ldl	26.9439	%	0.197839	0.461624	0.448553
genors1535	vldl	75.8641	%	0.0373033	0.269609	0.311789
genors1535	sbp	18.6421	%	0.00161955	0.0302316	0.0394326
genors1535	dbp	19.0073	%	0.00540315	0.0756441	0.0945551
genors1535	alt	15.0085	%	0.620414	0.820506	0.832172
genors1535	ast	-19.2217	%	0.393824	0.717174	0.680805
genors1535	fast.ins	6.67664	%	0.460251	0.75806	0.734405
genors1535	fast.glu	58.9126	%	2.89118e-19	1.61906e-17	8.34802e-17
genors1535	Glu_2hr	135.699	%	1.42246e-09	3.98288e-08	4.15328e-08
genors1535	matsuda_index	-74.371	%	0.0145366	0.145505	0.170646
genors1535	homair	358.787	%	0.0385155	0.269609	0.314643
genors1535	dio	-66.6905	%	0.132303	0.415486	0.380414
genors1535	hba1c	-0.34637	%	0.581325	0.820506	0.809805
genors1535	adiponectin	-11.2938	%	0.566913	0.820506	0.800169
genors1535	height	-1.24998	%	0.711049	0.865625	0.872262
genors1535	weight	-2.48957	%	0.845232	0.881707	0.93267
genors1570069	C12	-18.8053	%	0.55791	0.762023	0.792653
genors1570069	C14	37.3133	%	0.511798	0.762023	0.772525
genors1570069	C14_1	-29.6398	%	0.525806	0.762023	0.775302
genors1570069	C15	41.5397	%	0.316492	0.762023	0.600798
genors1570069	C15_1	-10.0107	%	0.64242	0.794868	0.842526
genors1570069	C16	41.3379	%	0.290828	0.762023	0.574102
genors1570069	C16_1	34.7164	%	0.519907	0.762023	0.774305
genors1570069	C17_1	42.636	%	0.32267	0.762023	0.606359
genors1570069	C18	30.5611	%	0.320308	0.762023	0.604705
genors1570069	C18_1cis	49.5815	%	0.356009	0.762023	0.646466
genors1570069	C18_1trans	-23.2934	%	0.366608	0.762023	0.654866
genors1570069	C18_1vac	28.3808	%	0.841788	0.889436	0.931739
genors1570069	C18_2trans	-39.8106	%	0.436828	0.762023	0.721604
genors1570069	C18_2cis	8.16068	%	0.735808	0.840923	0.889875
genors1570069	C18_3n3	46.4118	%	0.451435	0.762023	0.734405
genors1570069	C18_3n6	65.4957	%	0.212192	0.762023	0.472485
genors1570069	C18_4n3	28.7519	%	0.681352	0.811824	0.861303
genors1570069	C20	-22.8672	%	0.503818	0.762023	0.769818
genors1570069	C20_1	2.84674	%	0.938934	0.938934	0.974611
genors1570069	C20_2	20.862	%	0.548493	0.762023	0.792653
genors1570069	C20_3n3	41.4978	%	0.227829	0.762023	0.495415
genors1570069	C20_3n6	26.5225	%	0.431098	0.762023	0.717295
genors1570069	C20_4n3	-25.3052	%	0.652291	0.794868	0.845408
genors1570069	C20_4n6	45.2163	%	0.222207	0.762023	0.48703
genors1570069	C20_5n3	148.264	%	0.0941882	0.58606	0.350162
genors1570069	C21	33.0312	%	0.501342	0.762023	0.769818
genors1570069	C22_1	34.1788	%	0.536346	0.762023	0.786267
genors1570069	C22_4n6	16.9929	%	0.730104	0.840923	0.884975
genors1570069	C22_5n3	70.3213	%	0.460154	0.762023	0.734405
genors1570069	C22_5n6	-12.6989	%	0.791305	0.856577	0.911574
genors1570069	C22_6	50.5987	%	0.217324	0.762023	0.480085
genors1570069	C24_1	436.924	%	0.0849716	0.58606	0.350162
genors1570069	C4	67.4873	%	0.0767301	0.58606	0.350162
genors1570069	C6	-6.93546	%	0.795393	0.856577	0.913683
genors1570069	fatmass	1.95512	%	0.914296	0.938934	0.964388
genors1570069	wc	0.342861	%	0.928721	0.938934	0.970281
genors1570069	hip.circum	-1.42287	%	0.652927	0.794868	0.845408
genors1570069	chol	14.8351	%	0.318073	0.762023	0.601761
genors1570069	trg	33.1395	%	0.418965	0.762023	0.706865
genors1570069	hdl	15.9054	%	0.344443	0.762023	0.637646
genors1570069	ldl	15.9773	%	0.519696	0.762023	0.774305
genors1570069	vldl	35.1189	%	0.365699	0.762023	0.654866
genors1570069	sbp	24.2486	%	0.000727772	0.0135851	0.0198806
genors1570069	dbp	23.4735	%	0.00682273	0.0955182	0.106131
genors1570069	alt	-17.8037	%	0.580865	0.774487	0.809805
genors1570069	ast	-19.2344	%	0.393894	0.762023	0.680805
genors1570069	fast.ins	-14.0558	%	0.195215	0.762023	0.448553
genors1570069	fast.glu	61.4407	%	2.71471e-12	1.52024e-10	3.37831e-10
genors1570069	Glu_2hr	126.479	%	6.24487e-07	1.74856e-05	1.74856e-05
genors1570069	matsuda_index	-75.3495	%	0.0144569	0.161917	0.170646
genors1570069	homair	398.88	%	0.036654	0.342104	0.311789
genors1570069	dio	-66.7242	%	0.118183	0.661824	0.368078
genors1570069	hba1c	0.878411	%	0.242699	0.762023	0.516132
genors1570069	adiponectin	-17.1832	%	0.446957	0.762023	0.73186
genors1570069	height	-1.2646	%	0.757846	0.848788	0.895716
genors1570069	weight	-7.25401	%	0.637017	0.794868	0.842526
genors174455	C12	9.14694	%	0.742858	0.841896	0.891748
genors174455	C14	79.8816	%	0.0769581	0.287267	0.350162
genors174455	C14_1	25.1737	%	0.471734	0.706096	0.744488
genors174455	C15	59.2057	%	0.0604602	0.282148	0.346005
genors174455	C15_1	14.0315	%	0.445675	0.693272	0.73186
genors174455	C16	48.6719	%	0.0798378	0.287267	0.350162
genors174455	C16_1	72.2132	%	0.0925005	0.287267	0.350162
genors174455	C17_1	63.0233	%	0.0574157	0.282148	0.346005
genors174455	C18	33.5698	%	0.118311	0.320523	0.368078
genors174455	C18_1cis	37.5045	%	0.290044	0.523951	0.573939
genors174455	C18_1trans	-86.6892	%	0.0435748	0.271132	0.329755
genors174455	C18_1vac	257.733	%	0.120196	0.320523	0.369698
genors174455	C18_2trans	-9.83241	%	0.820235	0.883331	0.926072
genors174455	C18_2cis	8.32751	%	0.643772	0.8384	0.842526
genors174455	C18_3n3	50.4205	%	0.246148	0.509036	0.520163
genors174455	C18_3n6	59.9717	%	0.0974655	0.287267	0.350162
genors174455	C18_4n3	34.4676	%	0.480277	0.706096	0.752321
genors174455	C20	-1.55303	%	0.955219	0.981663	0.978816
genors174455	C20_1	25.5549	%	0.371082	0.618519	0.661802
genors174455	C20_2	46.0202	%	0.0709251	0.287267	0.350162
genors174455	C20_3n3	53.4903	%	0.0338183	0.270546	0.304442
genors174455	C20_3n6	24.5747	%	0.272698	0.509036	0.555312
genors174455	C20_4n3	-7.79768	%	0.880105	0.929922	0.950099
genors174455	C20_4n6	35.8967	%	0.154583	0.360694	0.401701
genors174455	C20_5n3	114.114	%	0.0511151	0.282148	0.339644
genors174455	C21	34.8327	%	0.200238	0.431282	0.453064
genors174455	C22_1	-12.3766	%	0.740202	0.841896	0.890081
genors174455	C22_4n6	11.9225	%	0.715272	0.841896	0.874597
genors174455	C22_5n3	32.1161	%	0.568066	0.757422	0.800169
genors174455	C22_5n6	13.1405	%	0.727812	0.841896	0.883152
genors174455	C22_6	41.103	%	0.148446	0.360694	0.394204
genors174455	C24_1	324.662	%	0.134636	0.34271	0.380414
genors174455	C4	46.2879	%	0.089608	0.287267	0.350162
genors174455	C6	6.90845	%	0.772881	0.848653	0.902634
genors174455	fatmass	20.179	%	0.192076	0.43025	0.445465
genors174455	wc	-0.116942	%	0.964133	0.981663	0.981972
genors174455	hip.circum	-0.983562	%	0.688156	0.841896	0.864789
genors174455	chol	11.516	%	0.268243	0.509036	0.550243
genors174455	trg	66.7938	%	0.0387395	0.271132	0.314643
genors174455	hdl	0.187911	%	0.987203	0.987203	0.992501
genors174455	ldl	9.8983	%	0.554302	0.757096	0.792653
genors174455	vldl	71.7958	%	0.0194055	0.181118	0.203123
genors174455	sbp	15.1365	%	0.00280964	0.0524466	0.0561928
genors174455	dbp	15.4911	%	0.00785856	0.11002	0.117355
genors174455	alt	15.7123	%	0.5543	0.757096	0.792653
genors174455	ast	-16.6187	%	0.375529	0.618519	0.668669
genors174455	fast.ins	9.67273	%	0.338832	0.592957	0.630386
genors174455	fast.glu	36.8557	%	7.26281e-12	4.06717e-10	4.40647e-10
genors174455	Glu_2hr	120.391	%	1.24219e-10	3.47813e-09	4.96876e-09
genors174455	matsuda_index	-49.14	%	0.0918261	0.287267	0.350162
genors174455	homair	81.8351	%	0.259091	0.509036	0.539371
genors174455	dio	-71.1416	%	0.0166816	0.181118	0.179648
genors174455	hba1c	-0.559099	%	0.386919	0.619071	0.676642
genors174455	adiponectin	-11.666	%	0.491746	0.706096	0.761763
genors174455	height	-0.926149	%	0.751693	0.841896	0.894682
genors174455	weight	-3.99258	%	0.713438	0.841896	0.874235
genors174537	C12	5.33346	%	0.84724	0.930302	0.933641
genors174537	C14	76.4273	%	0.0943639	0.299128	0.350162
genors174537	C14_1	20.9985	%	0.54246	0.740921	0.792653
genors174537	C15	58.351	%	0.0702219	0.299128	0.350162
genors174537	C15_1	12.5991	%	0.49075	0.722986	0.761763
genors174537	C16	46.1507	%	0.102468	0.302012	0.355974
genors174537	C16_1	67.6341	%	0.117626	0.329354	0.368078
genors174537	C17_1	60.698	%	0.0689137	0.299128	0.350162
genors174537	C18	32.2112	%	0.139148	0.338795	0.382913
genors174537	C18_1cis	36.8239	%	0.302903	0.562643	0.580911
genors174537	C18_1trans	-85.8248	%	0.05406	0.299128	0.339644
genors174537	C18_1vac	299.036	%	0.0951785	0.299128	0.350162
genors174537	C18_2trans	-7.4258	%	0.865219	0.931774	0.9453
genors174537	C18_2cis	6.95771	%	0.699135	0.827104	0.868313
genors174537	C18_3n3	47.9589	%	0.263985	0.52797	0.545504
genors174537	C18_3n6	58.377	%	0.0915324	0.299128	0.350162
genors174537	C18_4n3	37.7228	%	0.453152	0.704904	0.734405
genors174537	C20	0.267457	%	0.992275	0.994969	0.994963
genors174537	C20_1	25.5429	%	0.381814	0.62887	0.674497
genors174537	C20_2	43.8274	%	0.0961483	0.299128	0.350162
genors174537	C20_3n3	51.6243	%	0.0479301	0.299128	0.339644
genors174537	C20_3n6	23.7171	%	0.311463	0.562643	0.593263
genors174537	C20_4n3	0.820378	%	0.987482	0.994969	0.992501
genors174537	C20_4n6	34.6679	%	0.131505	0.334739	0.380414
genors174537	C20_5n3	112.589	%	0.0488847	0.299128	0.339644
genors174537	C21	33.8865	%	0.188447	0.405885	0.442474
genors174537	C22_1	-18.0548	%	0.610756	0.777325	0.827142
genors174537	C22_4n6	19.2863	%	0.578628	0.771504	0.808059
genors174537	C22_5n3	53.8759	%	0.362464	0.615091	0.652668
genors174537	C22_5n6	18.3461	%	0.640163	0.779329	0.842526
genors174537	C22_6	39.4451	%	0.15898	0.364262	0.40376
genors174537	C24_1	331.46	%	0.129304	0.334739	0.377136
genors174537	C4	47.858	%	0.0754764	0.299128	0.350162
genors174537	C6	4.75548	%	0.840209	0.930302	0.931739
genors174537	fatmass	21.9007	%	0.162617	0.364262	0.410268
genors174537	wc	-0.0163665	%	0.994969	0.994969	0.995858
genors174537	hip.circum	-0.844039	%	0.708946	0.827104	0.870636
genors174537	chol	12.5282	%	0.231826	0.480825	0.500281
genors174537	trg	62.0564	%	0.0542824	0.299128	0.339644
genors174537	hdl	1.27519	%	0.914446	0.966207	0.964388
genors174537	ldl	11.106	%	0.516419	0.722986	0.774283
genors174537	vldl	66.644	%	0.0298614	0.278707	0.288317
genors174537	sbp	14.9765	%	0.00314974	0.0587951	0.0606807
genors174537	dbp	15.9392	%	0.00679891	0.0951847	0.106131
genors174537	alt	13.8119	%	0.596033	0.776229	0.817083
genors174537	ast	-17.3998	%	0.354842	0.615091	0.646466
genors174537	fast.ins	7.3499	%	0.420868	0.673389	0.706865
genors174537	fast.glu	36.4322	%	7.47525e-12	4.18614e-10	4.40647e-10
genors174537	Glu_2hr	118.155	%	1.54816e-10	4.33485e-09	5.41856e-09
genors174537	matsuda_index	-49.8584	%	0.0867636	0.299128	0.350162
genors174537	homair	73.9097	%	0.300198	0.562643	0.580145
genors174537	dio	-72.3287	%	0.0120102	0.134515	0.158252
genors174537	hba1c	-0.412299	%	0.509366	0.722986	0.771128
genors174537	adiponectin	-11.7089	%	0.491223	0.722986	0.761763
genors174537	height	-0.783826	%	0.788245	0.900851	0.910339
genors174537	weight	-5.1803	%	0.634975	0.779329	0.842526
genors174538	C12	17.5192	%	0.613507	0.839157	0.829046
genors174538	C14	72.4984	%	0.167344	0.493225	0.411402
genors174538	C14_1	29.5242	%	0.517391	0.78746	0.774305
genors174538	C15	43.7923	%	0.217043	0.528452	0.480085
genors174538	C15_1	1.75457	%	0.930449	0.945837	0.970281
genors174538	C16	42.6027	%	0.190584	0.528452	0.444695
genors174538	C16_1	59.4636	%	0.228292	0.532682	0.495415
genors174538	C17_1	56.4891	%	0.141885	0.493225	0.385151
genors174538	C18	28.3583	%	0.256084	0.549818	0.535101
genors174538	C18_1cis	63.3607	%	0.165327	0.493225	0.411402
genors174538	C18_1trans	1.40974	%	0.945837	0.945837	0.97706
genors174538	C18_1vac	25.4802	%	0.843849	0.90876	0.932062
genors174538	C18_2trans	11.4984	%	0.838384	0.90876	0.931739
genors174538	C18_2cis	5.26703	%	0.79976	0.90876	0.915155
genors174538	C18_3n3	23.7486	%	0.602124	0.839157	0.820412
genors174538	C18_3n6	49.3913	%	0.207739	0.528452	0.467205
genors174538	C18_4n3	31.9821	%	0.643642	0.847866	0.842526
genors174538	C20	12.4413	%	0.717638	0.873646	0.874597
genors174538	C20_1	25.8789	%	0.449471	0.719154	0.734405
genors174538	C20_2	43.5436	%	0.155074	0.493225	0.401797
genors174538	C20_3n3	44.6839	%	0.130666	0.493225	0.38012
genors174538	C20_3n6	25.1701	%	0.362205	0.699431	0.652668
genors174538	C20_4n3	-46.1631	%	0.403528	0.702597	0.686857
genors174538	C20_4n6	30.3478	%	0.258527	0.549818	0.5392
genors174538	C20_5n3	119.381	%	0.0835115	0.38972	0.350162
genors174538	C21	35.0066	%	0.280147	0.560294	0.565009
genors174538	C22_1	47.3789	%	0.408193	0.702597	0.693743
genors174538	C22_4n6	11.4681	%	0.807364	0.90876	0.918614
genors174538	C22_5n3	70.4609	%	0.427164	0.703564	0.71306
genors174538	C22_5n6	-7.8569	%	0.871635	0.920973	0.94689
genors174538	C22_6	36.2087	%	0.265091	0.549818	0.546781
genors174538	C24_1	361.586	%	0.117518	0.493225	0.368078
genors174538	C4	80.6225	%	0.0205619	0.191911	0.213235
genors174538	C6	-3.11867	%	0.911309	0.945061	0.963666
genors174538	fatmass	33.0446	%	0.0822127	0.38972	0.350162
genors174538	wc	-0.900048	%	0.765354	0.90876	0.898529
genors174538	hip.circum	-2.40125	%	0.396814	0.702597	0.681604
genors174538	chol	23.8148	%	0.0662099	0.370775	0.350162
genors174538	trg	75.0696	%	0.0553919	0.344661	0.342361
genors174538	hdl	7.03392	%	0.614383	0.839157	0.829046
genors174538	ldl	26.48	%	0.211325	0.528452	0.472423
genors174538	vldl	79.6849	%	0.0325097	0.260078	0.29845
genors174538	sbp	18.6514	%	0.00160058	0.0298775	0.0394326
genors174538	dbp	18.9935	%	0.0058346	0.0816844	0.0996844
genors174538	alt	13.7927	%	0.652799	0.847866	0.845408
genors174538	ast	-18.6243	%	0.41403	0.702597	0.701534
genors174538	fast.ins	5.25511	%	0.556126	0.819555	0.792653
genors174538	fast.glu	58.3047	%	2.98144e-19	1.6696e-17	8.34802e-17
genors174538	Glu_2hr	134.208	%	1.44623e-09	4.04944e-08	4.15328e-08
genors174538	matsuda_index	-74.1014	%	0.0143655	0.160894	0.170646
genors174538	homair	352.447	%	0.0394239	0.275967	0.314643
genors174538	dio	-66.4146	%	0.13756	0.493225	0.380414
genors174538	hba1c	-0.267426	%	0.671655	0.847866	0.859441
genors174538	adiponectin	-12.6349	%	0.520286	0.78746	0.774305
genors174538	height	-1.40153	%	0.681321	0.847866	0.861303
genors174538	weight	-3.05607	%	0.812821	0.90876	0.92235
genors174546	C12	7.75391	%	0.783072	0.87704	0.90885
genors174546	C14	76.1274	%	0.0929791	0.287533	0.350162
genors174546	C14_1	24.5631	%	0.478746	0.702367	0.752027
genors174546	C15	57.7075	%	0.0709432	0.287533	0.350162
genors174546	C15_1	12.7512	%	0.482628	0.702367	0.754949
genors174546	C16	46.5141	%	0.0975557	0.287533	0.350162
genors174546	C16_1	68.0579	%	0.11512	0.322337	0.368078
genors174546	C17_1	61.581	%	0.0641836	0.287533	0.346005
genors174546	C18	32.1718	%	0.136276	0.331803	0.380414
genors174546	C18_1cis	36.3394	%	0.304686	0.550401	0.582336
genors174546	C18_1trans	-85.6696	%	0.0539849	0.287533	0.339644
genors174546	C18_1vac	302.926	%	0.0899246	0.287533	0.350162
genors174546	C18_2trans	-6.47263	%	0.882817	0.950726	0.950389
genors174546	C18_2cis	6.81284	%	0.701628	0.818566	0.868313
genors174546	C18_3n3	45.3653	%	0.287468	0.550401	0.57289
genors174546	C18_3n6	59.4912	%	0.0868432	0.287533	0.350162
genors174546	C18_4n3	37.2812	%	0.455869	0.702367	0.734405
genors174546	C20	-1.66308	%	0.95185	0.973766	0.978816
genors174546	C20_1	25.1323	%	0.388194	0.639378	0.676642
genors174546	C20_2	44.419	%	0.0890624	0.287533	0.350162
genors174546	C20_3n3	52.5037	%	0.0430391	0.287533	0.329755
genors174546	C20_3n6	24.1335	%	0.302382	0.550401	0.580905
genors174546	C20_4n3	-2.85628	%	0.956377	0.973766	0.979106
genors174546	C20_4n6	34.8871	%	0.126425	0.329137	0.374994
genors174546	C20_5n3	113.785	%	0.045571	0.287533	0.33801
genors174546	C21	33.1241	%	0.192171	0.413906	0.445465
genors174546	C22_1	-18.0548	%	0.610756	0.777325	0.827142
genors174546	C22_4n6	19.3324	%	0.574253	0.765671	0.804703
genors174546	C22_5n3	53.1726	%	0.36445	0.61846	0.654866
genors174546	C22_5n6	17.6751	%	0.649906	0.79119	0.845408
genors174546	C22_6	39.7468	%	0.153291	0.35768	0.400201
genors174546	C24_1	331.46	%	0.129304	0.329137	0.377136
genors174546	C4	46.4707	%	0.0848085	0.287533	0.350162
genors174546	C6	4.75548	%	0.840209	0.922583	0.931739
genors174546	fatmass	21.5024	%	0.16622	0.372333	0.411402
genors174546	wc	-0.0386417	%	0.98807	0.98807	0.992501
genors174546	hip.circum	-1.04756	%	0.667862	0.795751	0.855842
genors174546	chol	11.9135	%	0.260834	0.540989	0.540989
genors174546	trg	63.2443	%	0.0497608	0.287533	0.339644
genors174546	hdl	0.867362	%	0.941159	0.973766	0.975921
genors174546	ldl	10.8791	%	0.521581	0.712403	0.774322
genors174546	vldl	67.7872	%	0.0271179	0.253101	0.266422
genors174546	sbp	15.2481	%	0.00252416	0.0471177	0.0541235
genors174546	dbp	16.0722	%	0.00587426	0.0822396	0.0996844
genors174546	alt	13.9406	%	0.591875	0.770815	0.815376
genors174546	ast	-17.5063	%	0.347032	0.607306	0.640323
genors174546	fast.ins	7.23797	%	0.422179	0.675487	0.707845
genors174546	fast.glu	36.7493	%	5.51203e-12	3.08674e-10	3.86329e-10
genors174546	Glu_2hr	120.284	%	1.19495e-10	3.34587e-09	4.95684e-09
genors174546	matsuda_index	-49.7915	%	0.0841327	0.287533	0.350162
genors174546	homair	73.404	%	0.297247	0.550401	0.580145
genors174546	dio	-71.4247	%	0.0154119	0.172614	0.174357
genors174546	hba1c	-0.419758	%	0.501691	0.702367	0.769818
genors174546	adiponectin	-11.7303	%	0.48949	0.702367	0.761763
genors174546	height	-0.854623	%	0.769725	0.87704	0.900828
genors174546	weight	-5.01577	%	0.644577	0.79119	0.842526
genors174547	C12	16.8888	%	0.618986	0.806121	0.832172
genors174547	C14	72.7922	%	0.169303	0.436478	0.414016
genors174547	C14_1	29.3986	%	0.504628	0.763762	0.770005
genors174547	C15	41.6045	%	0.238422	0.47213	0.509605
genors174547	C15_1	0.9811	%	0.954901	0.954901	0.978816
genors174547	C16	43.8233	%	0.184703	0.441653	0.436429
genors174547	C16_1	61.5108	%	0.220254	0.47213	0.483696
genors174547	C17_1	54.3019	%	0.156004	0.436478	0.401797
genors174547	C18	29.6226	%	0.242858	0.47213	0.516132
genors174547	C18_1cis	63.3957	%	0.171474	0.436478	0.414758
genors174547	C18_1trans	-10.906	%	0.599694	0.799591	0.819094
genors174547	C18_1vac	21.5046	%	0.871032	0.908963	0.94689
genors174547	C18_2trans	8.47922	%	0.87849	0.908963	0.950099
genors174547	C18_2cis	6.39017	%	0.764053	0.873204	0.898141
genors174547	C18_3n3	21.4032	%	0.642981	0.818339	0.842526
genors174547	C18_3n6	63.606	%	0.126047	0.436478	0.374994
genors174547	C18_4n3	31.1706	%	0.658015	0.818863	0.848599
genors174547	C20	7.62385	%	0.821854	0.885074	0.926965
genors174547	C20_1	19.9178	%	0.557647	0.796475	0.792653
genors174547	C20_2	42.9403	%	0.164974	0.436478	0.411402
genors174547	C20_3n3	46.3339	%	0.126784	0.436478	0.374994
genors174547	C20_3n6	23.7073	%	0.388772	0.696515	0.676642
genors174547	C20_4n3	-46.6959	%	0.397418	0.696515	0.681604
genors174547	C20_4n6	37.7531	%	0.164887	0.436478	0.411402
genors174547	C20_5n3	133.517	%	0.0563187	0.326103	0.344683
genors174547	C21	47.2785	%	0.149314	0.436478	0.394415
genors174547	C22_1	30.9534	%	0.56891	0.796475	0.800169
genors174547	C22_4n6	11.3409	%	0.814516	0.885074	0.923338
genors174547	C22_5n3	68.2375	%	0.450265	0.720424	0.734405
genors174547	C22_5n6	-6.7144	%	0.892731	0.908963	0.953299
genors174547	C22_6	39.9837	%	0.226887	0.47213	0.495415
genors174547	C24_1	317.167	%	0.136244	0.436478	0.380414
genors174547	C4	82.6251	%	0.0219937	0.205274	0.22599
genors174547	C6	-8.56	%	0.747848	0.873204	0.892439
genors174547	fatmass	30.261	%	0.0737086	0.343973	0.350162
genors174547	wc	-0.933989	%	0.754474	0.873204	0.894969
genors174547	hip.circum	-2.39353	%	0.398008	0.696515	0.681604
genors174547	chol	24.4461	%	0.0610288	0.326103	0.346005
genors174547	trg	72.2904	%	0.064056	0.326103	0.346005
genors174547	hdl	8.43117	%	0.545885	0.796475	0.792653
genors174547	ldl	28.1066	%	0.18928	0.441653	0.443501
genors174547	vldl	76.3591	%	0.041391	0.289737	0.325996
genors174547	sbp	19.2594	%	0.00106585	0.0198958	0.0284225
genors174547	dbp	19.4856	%	0.00439191	0.0614867	0.0806383
genors174547	alt	16.2871	%	0.588895	0.799591	0.815376
genors174547	ast	-18.2765	%	0.42474	0.710966	0.711075
genors174547	fast.ins	11.1942	%	0.244496	0.47213	0.517647
genors174547	fast.glu	59.2173	%	6.75893e-19	3.785e-17	1.26167e-16
genors174547	Glu_2hr	137.546	%	1.14189e-09	3.1973e-08	3.65406e-08
genors174547	matsuda_index	-75.8781	%	0.00983433	0.110144	0.132704
genors174547	homair	391.202	%	0.0311264	0.249011	0.290513
genors174547	dio	-67.6033	%	0.126725	0.436478	0.374994
genors174547	hba1c	-0.517986	%	0.431658	0.710966	0.717295
genors174547	adiponectin	-13.1574	%	0.500862	0.763762	0.769818
genors174547	height	-1.3752	%	0.686312	0.835511	0.864789
genors174547	weight	-3.12352	%	0.807889	0.885074	0.918614
genors174548	C12	7.03463	%	0.804298	0.900813	0.918242
genors174548	C14	79.0606	%	0.0854058	0.283234	0.350162
genors174548	C14_1	18.0679	%	0.592881	0.792595	0.815758
genors174548	C15	60.2826	%	0.062028	0.283234	0.346005
genors174548	C15_1	12.3755	%	0.498554	0.713244	0.76912
genors174548	C16	47.2906	%	0.0960973	0.283234	0.350162
genors174548	C16_1	70.6967	%	0.106307	0.29766	0.357949
genors174548	C17_1	62.8872	%	0.061152	0.283234	0.346005
genors174548	C18	32.6069	%	0.135923	0.343361	0.380414
genors174548	C18_1cis	37.1881	%	0.299148	0.52351	0.580145
genors174548	C18_1trans	-85.9194	%	0.0518109	0.283234	0.339644
genors174548	C18_1vac	297.155	%	0.0953457	0.283234	0.350162
genors174548	C18_2trans	-6.65119	%	0.879806	0.947483	0.950099
genors174548	C18_2cis	7.15542	%	0.690739	0.809499	0.864789
genors174548	C18_3n3	46.395	%	0.281496	0.52351	0.566023
genors174548	C18_3n6	59.4187	%	0.0920289	0.283234	0.350162
genors174548	C18_4n3	36.2125	%	0.469295	0.713244	0.743437
genors174548	C20	-2.25322	%	0.935117	0.955273	0.972822
genors174548	C20_1	25.2374	%	0.386595	0.624181	0.676642
genors174548	C20_2	44.6105	%	0.0905259	0.283234	0.350162
genors174548	C20_3n3	52.0497	%	0.0473953	0.283234	0.339644
genors174548	C20_3n6	24.8813	%	0.289047	0.52351	0.573939
genors174548	C20_4n3	-1.30449	%	0.979997	0.979997	0.989718
genors174548	C20_4n6	34.8943	%	0.141023	0.343361	0.385151
genors174548	C20_5n3	107.96	%	0.0533221	0.283234	0.339644
genors174548	C21	34.1947	%	0.195715	0.421539	0.448553
genors174548	C22_1	-16.0699	%	0.658422	0.809499	0.848599
genors174548	C22_4n6	17.6461	%	0.610688	0.792952	0.827142
genors174548	C22_5n3	49.7104	%	0.390113	0.624181	0.676642
genors174548	C22_5n6	16.2474	%	0.677172	0.809499	0.86076
genors174548	C22_6	40.2733	%	0.155939	0.363858	0.401797
genors174548	C24_1	336.032	%	0.126559	0.337491	0.374994
genors174548	C4	45.0428	%	0.0948332	0.283234	0.350162
genors174548	C6	4.91535	%	0.834033	0.915801	0.930783
genors174548	fatmass	21.3436	%	0.173304	0.388202	0.416526
genors174548	wc	-0.201913	%	0.938214	0.955273	0.974611
genors174548	hip.circum	-0.888959	%	0.693857	0.809499	0.864789
genors174548	chol	12.6333	%	0.227611	0.455222	0.495415
genors174548	trg	63.3809	%	0.0496198	0.283234	0.339644
genors174548	hdl	1.13631	%	0.923729	0.955273	0.968676
genors174548	ldl	11.2825	%	0.50946	0.713244	0.771128
genors174548	vldl	68.157	%	0.0264361	0.246736	0.263109
genors174548	sbp	14.8697	%	0.00325075	0.0606807	0.0606807
genors174548	dbp	15.7043	%	0.007469	0.104566	0.113044
genors174548	alt	13.8575	%	0.594447	0.792595	0.815907
genors174548	ast	-17.1902	%	0.359652	0.610319	0.651797
genors174548	fast.ins	6.15537	%	0.488496	0.713244	0.761763
genors174548	fast.glu	36.5992	%	8.7492e-12	4.89955e-10	4.89955e-10
genors174548	Glu_2hr	118.544	%	1.65318e-10	4.62891e-09	5.6108e-09
genors174548	matsuda_index	-49.9484	%	0.0844124	0.283234	0.350162
genors174548	homair	75.2779	%	0.291664	0.52351	0.574102
genors174548	dio	-72.207	%	0.0126052	0.141179	0.162274
genors174548	hba1c	-0.756132	%	0.215143	0.446223	0.477149
genors174548	adiponectin	-12.1245	%	0.476683	0.713244	0.750893
genors174548	height	-0.93988	%	0.748924	0.855913	0.892439
genors174548	weight	-5.35563	%	0.623034	0.792952	0.833179
genors174554	C12	7.21289	%	0.800115	0.896129	0.915155
genors174554	C14	77.7008	%	0.0905261	0.28734	0.350162
genors174554	C14_1	20.7181	%	0.550578	0.769888	0.792653
genors174554	C15	58.9124	%	0.0682222	0.28734	0.350162
genors174554	C15_1	12.655	%	0.491619	0.724492	0.761763
genors174554	C16	46.9	%	0.0976164	0.287711	0.350162
genors174554	C16_1	70.0761	%	0.109252	0.305905	0.364172
genors174554	C17_1	62.2766	%	0.0636932	0.28734	0.346005
genors174554	C18	32.4956	%	0.134961	0.328601	0.380414
genors174554	C18_1cis	35.9146	%	0.31361	0.566521	0.596338
genors174554	C18_1trans	-85.6696	%	0.0539849	0.28734	0.339644
genors174554	C18_1vac	301.324	%	0.0846536	0.28734	0.350162
genors174554	C18_2trans	-7.23475	%	0.869472	0.936355	0.94689
genors174554	C18_2cis	6.94401	%	0.699599	0.817629	0.868313
genors174554	C18_3n3	45.5711	%	0.289898	0.555168	0.573939
genors174554	C18_3n6	60.7456	%	0.0821573	0.28734	0.350162
genors174554	C18_4n3	37.9403	%	0.446572	0.694668	0.73186
genors174554	C20	-0.258882	%	0.992298	0.992298	0.994963
genors174554	C20_1	25.5118	%	0.376204	0.601927	0.668808
genors174554	C20_2	44.426	%	0.0915296	0.28734	0.350162
genors174554	C20_3n3	51.9573	%	0.0475278	0.28734	0.339644
genors174554	C20_3n6	24.5196	%	0.297412	0.555168	0.580145
genors174554	C20_4n3	0.810242	%	0.98765	0.992298	0.992501
genors174554	C20_4n6	35.447	%	0.124231	0.320971	0.374994
genors174554	C20_5n3	115.023	%	0.0440566	0.28734	0.331163
genors174554	C21	33.8865	%	0.188447	0.405885	0.442474
genors174554	C22_1	-18.0508	%	0.613797	0.769888	0.829046
genors174554	C22_4n6	19.42	%	0.57635	0.769888	0.805883
genors174554	C22_5n3	54.1533	%	0.362345	0.596803	0.652668
genors174554	C22_5n6	18.3432	%	0.641891	0.781432	0.842526
genors174554	C22_6	39.6179	%	0.157443	0.367368	0.401797
genors174554	C24_1	333.167	%	0.126096	0.320971	0.374994
genors174554	C4	45.8518	%	0.0923592	0.28734	0.350162
genors174554	C6	4.95078	%	0.834381	0.916183	0.930783
genors174554	fatmass	21.7021	%	0.166727	0.37347	0.411402
genors174554	wc	-0.114102	%	0.965058	0.992298	0.981972
genors174554	hip.circum	-0.869871	%	0.700824	0.817629	0.868313
genors174554	chol	12.4462	%	0.233956	0.485242	0.502938
genors174554	trg	61.9474	%	0.0536021	0.28734	0.339644
genors174554	hdl	1.18771	%	0.920297	0.972389	0.96601
genors174554	ldl	11.0531	%	0.518216	0.744105	0.774305
genors174554	vldl	66.4649	%	0.0293997	0.274397	0.286327
genors174554	sbp	15.0862	%	0.00296643	0.0553734	0.0582878
genors174554	dbp	15.944	%	0.00675445	0.0945622	0.106131
genors174554	alt	13.9987	%	0.591542	0.769888	0.815376
genors174554	ast	-17.2698	%	0.356134	0.596803	0.646466
genors174554	fast.ins	9.09183	%	0.326529	0.571426	0.61156
genors174554	fast.glu	36.6244	%	9.67512e-12	5.41807e-10	5.16007e-10
genors174554	Glu_2hr	119.729	%	9.70102e-11	2.71628e-09	4.72397e-09
genors174554	matsuda_index	-50.0091	%	0.0833455	0.28734	0.350162
genors174554	homair	74.4928	%	0.295157	0.555168	0.578702
genors174554	dio	-72.056	%	0.0133344	0.149345	0.167804
genors174554	hba1c	-0.340574	%	0.591462	0.769888	0.815376
genors174554	adiponectin	-12.2755	%	0.471952	0.714306	0.744488
genors174554	height	-0.94404	%	0.747572	0.854369	0.892439
genors174554	weight	-5.43526	%	0.61866	0.769888	0.832172
genors174576	C12	6.94638	%	0.805102	0.901714	0.918242
genors174576	C14	76.2114	%	0.0929156	0.289694	0.350162
genors174576	C14_1	22.5744	%	0.509495	0.711039	0.771128
genors174576	C15	57.8471	%	0.0705509	0.289694	0.350162
genors174576	C15_1	12.6821	%	0.485705	0.70905	0.758702
genors174576	C16	46.5344	%	0.0982891	0.289694	0.350162
genors174576	C16_1	68.5425	%	0.113348	0.317374	0.368078
genors174576	C17_1	61.5314	%	0.0644991	0.289694	0.346005
genors174576	C18	31.9058	%	0.139983	0.352866	0.384267
genors174576	C18_1cis	36.8521	%	0.300172	0.5253	0.580145
genors174576	C18_1trans	-85.6866	%	0.0536896	0.289694	0.339644
genors174576	C18_1vac	299.38	%	0.0917254	0.289694	0.350162
genors174576	C18_2trans	-7.78073	%	0.858585	0.92463	0.939995
genors174576	C18_2cis	7.01321	%	0.694147	0.809839	0.864789
genors174576	C18_3n3	45.7615	%	0.284511	0.5253	0.57004
genors174576	C18_3n6	57.0748	%	0.0956214	0.289694	0.350162
genors174576	C18_4n3	36.9187	%	0.459316	0.695181	0.734405
genors174576	C20	-2.60294	%	0.924567	0.970698	0.968676
genors174576	C20_1	25.6232	%	0.379939	0.608807	0.673246
genors174576	C20_2	44.5405	%	0.0886648	0.289694	0.350162
genors174576	C20_3n3	51.9563	%	0.0450421	0.289694	0.336315
genors174576	C20_3n6	24.3433	%	0.299056	0.5253	0.580145
genors174576	C20_4n3	-3.76611	%	0.942271	0.970698	0.975921
genors174576	C20_4n6	33.6086	%	0.144927	0.352866	0.389253
genors174576	C20_5n3	110.259	%	0.0501897	0.289694	0.339644
genors174576	C21	32.5474	%	0.206995	0.445835	0.466467
genors174576	C22_1	-16.1826	%	0.65587	0.809839	0.847355
genors174576	C22_4n6	18.3992	%	0.591229	0.769973	0.815376
genors174576	C22_5n3	49.35	%	0.395622	0.615412	0.681604
genors174576	C22_5n6	15.7856	%	0.68423	0.809839	0.863966
genors174576	C22_6	39.5671	%	0.158503	0.36984	0.403462
genors174576	C24_1	331.46	%	0.129304	0.34481	0.377136
genors174576	C4	45.8107	%	0.0885267	0.289694	0.350162
genors174576	C6	4.95683	%	0.832166	0.913751	0.930783
genors174576	fatmass	21.2871	%	0.17135	0.383824	0.414758
genors174576	wc	-0.0910823	%	0.971951	0.971951	0.986931
genors174576	hip.circum	-1.01444	%	0.677849	0.809839	0.86076
genors174576	chol	11.7708	%	0.266478	0.5253	0.547624
genors174576	trg	63.4251	%	0.0494761	0.289694	0.339644
genors174576	hdl	0.68685	%	0.953364	0.970698	0.978816
genors174576	ldl	10.927	%	0.520582	0.711039	0.774305
genors174576	vldl	68.161	%	0.0265459	0.247761	0.263109
genors174576	sbp	15.1324	%	0.0027075	0.0505401	0.0558139
genors174576	dbp	15.8768	%	0.00654721	0.091661	0.106131
genors174576	alt	14.0667	%	0.590563	0.769973	0.815376
genors174576	ast	-17.5998	%	0.343621	0.583114	0.637178
genors174576	fast.ins	7.98487	%	0.380504	0.608807	0.673246
genors174576	fast.glu	36.6895	%	6.00665e-12	3.36372e-10	3.95732e-10
genors174576	Glu_2hr	120.572	%	1.16369e-10	3.25834e-09	4.95684e-09
genors174576	matsuda_index	-49.5818	%	0.0860903	0.289694	0.350162
genors174576	homair	73.6757	%	0.295551	0.5253	0.578702
genors174576	dio	-71.4706	%	0.0152335	0.170615	0.174357
genors174576	hba1c	-0.751367	%	0.22813	0.473159	0.495415
genors174576	adiponectin	-11.6322	%	0.493802	0.70905	0.763893
genors174576	height	-0.915922	%	0.753656	0.861321	0.894969
genors174576	weight	-5.02383	%	0.644267	0.809839	0.842526
genors174594	C12	19.4801	%	0.57012	0.778701	0.800169
genors174594	C14	87.3596	%	0.107065	0.372705	0.357949
genors174594	C14_1	32.513	%	0.470991	0.724006	0.744488
genors174594	C15	50.7719	%	0.15963	0.372705	0.404492
genors174594	C15_1	4.28878	%	0.833636	0.915365	0.930783
genors174594	C16	49.4495	%	0.137456	0.372705	0.380414
genors174594	C16_1	70.4648	%	0.163362	0.372705	0.410905
genors174594	C17_1	64.4954	%	0.0974867	0.372705	0.350162
genors174594	C18	33.3785	%	0.191249	0.385009	0.445321
genors174594	C18_1cis	68.4333	%	0.137163	0.372705	0.380414
genors174594	C18_1trans	-8.47212	%	0.675916	0.841015	0.86076
genors174594	C18_1vac	20.4559	%	0.871646	0.923051	0.94689
genors174594	C18_2trans	3.62346	%	0.946527	0.952578	0.97706
genors174594	C18_2cis	7.6257	%	0.715358	0.852341	0.874597
genors174594	C18_3n3	30.6409	%	0.51396	0.737994	0.772665
genors174594	C18_3n6	60.6911	%	0.145786	0.372705	0.390622
genors174594	C18_4n3	33.9861	%	0.626717	0.79764	0.836619
genors174594	C20	10.6659	%	0.753574	0.863919	0.894969
genors174594	C20_1	26.4564	%	0.436318	0.698109	0.721604
genors174594	C20_2	48.0649	%	0.120051	0.372705	0.369698
genors174594	C20_3n3	48.8731	%	0.103872	0.372705	0.355974
genors174594	C20_3n6	27.5216	%	0.317715	0.573936	0.601761
genors174594	C20_4n3	-47.5448	%	0.387911	0.676903	0.676642
genors174594	C20_4n6	36.8309	%	0.190306	0.385009	0.444695
genors174594	C20_5n3	124.879	%	0.0724941	0.369061	0.350162
genors174594	C21	47.5839	%	0.166386	0.372705	0.411402
genors174594	C22_1	37.2408	%	0.503762	0.737994	0.769818
genors174594	C22_4n6	11.0432	%	0.816798	0.914813	0.923988
genors174594	C22_5n3	61.9519	%	0.478361	0.724006	0.752027
genors174594	C22_5n6	-7.8326	%	0.873601	0.923051	0.948095
genors174594	C22_6	41.5116	%	0.212197	0.409759	0.472485
genors174594	C24_1	311.298	%	0.144171	0.372705	0.388738
genors174594	C4	81.7008	%	0.0165225	0.15421	0.179648
genors174594	C6	-2.26043	%	0.935473	0.952578	0.972822
genors174594	fatmass	28.6068	%	0.125119	0.372705	0.374994
genors174594	wc	-1.19627	%	0.690834	0.841015	0.864789
genors174594	hip.circum	-2.26891	%	0.420964	0.693352	0.706865
genors174594	chol	24.3458	%	0.0584442	0.327287	0.346005
genors174594	trg	81.4462	%	0.0357328	0.222337	0.311789
genors174594	hdl	6.61024	%	0.623187	0.79764	0.833179
genors174594	ldl	27.4417	%	0.192504	0.385009	0.445465
genors174594	vldl	84.5096	%	0.022497	0.179976	0.22906
genors174594	sbp	18.4772	%	0.00182813	0.034125	0.0435639
genors174594	dbp	18.6514	%	0.00625753	0.0876054	0.104603
genors174594	alt	15.7269	%	0.610319	0.79764	0.827142
genors174594	ast	-19.047	%	0.398889	0.676903	0.68207
genors174594	fast.ins	10.3107	%	0.285363	0.532678	0.570727
genors174594	fast.glu	58.6612	%	5.47964e-19	3.0686e-17	1.22744e-16
genors174594	Glu_2hr	134.862	%	1.211e-09	3.3908e-08	3.76755e-08
genors174594	matsuda_index	-74.5076	%	0.0141131	0.15421	0.170646
genors174594	homair	375.431	%	0.0339779	0.222337	0.304442
genors174594	dio	-67.1081	%	0.128641	0.372705	0.377136
genors174594	hba1c	-0.923676	%	0.148531	0.372705	0.394204
genors174594	adiponectin	-11.9024	%	0.549302	0.769023	0.792653
genors174594	height	-1.05135	%	0.755929	0.863919	0.894969
genors174594	weight	-0.765878	%	0.952578	0.952578	0.978816
genors174602	C12	9.28032	%	0.777792	0.883028	0.905537
genors174602	C14	75.4001	%	0.149233	0.330953	0.394415
genors174602	C14_1	8.79669	%	0.817565	0.897718	0.923988
genors174602	C15	45.7133	%	0.19535	0.378511	0.448553
genors174602	C15_1	6.57616	%	0.748377	0.883028	0.892439
genors174602	C16	49.6362	%	0.132821	0.330953	0.380414
genors174602	C16_1	63.4455	%	0.196014	0.378511	0.448553
genors174602	C17_1	60.0241	%	0.115254	0.330953	0.368078
genors174602	C18	36.6724	%	0.153657	0.330953	0.400223
genors174602	C18_1cis	72.619	%	0.116976	0.330953	0.368078
genors174602	C18_1trans	-10.8735	%	0.550722	0.758522	0.792653
genors174602	C18_1vac	24.0488	%	0.850313	0.909101	0.935512
genors174602	C18_2trans	-3.51856	%	0.944688	0.944688	0.976963
genors174602	C18_2cis	8.37534	%	0.686685	0.835965	0.864789
genors174602	C18_3n3	28.1711	%	0.540656	0.758522	0.791548
genors174602	C18_3n6	72.4592	%	0.0934019	0.330953	0.350162
genors174602	C18_4n3	32.6833	%	0.637486	0.811346	0.842526
genors174602	C20	5.52014	%	0.866953	0.909101	0.94546
genors174602	C20_1	19.1932	%	0.560376	0.758522	0.794457
genors174602	C20_2	45.6007	%	0.133216	0.330953	0.380414
genors174602	C20_3n3	51.8263	%	0.0857237	0.330953	0.350162
genors174602	C20_3n6	23.3826	%	0.384622	0.677391	0.676642
genors174602	C20_4n3	-45.1007	%	0.420748	0.698632	0.706865
genors174602	C20_4n6	56.1462	%	0.0791949	0.330953	0.350162
genors174602	C20_5n3	158.779	%	0.0368426	0.257898	0.311789
genors174602	C21	59.5984	%	0.0997337	0.330953	0.350162
genors174602	C22_1	33.0198	%	0.548233	0.758522	0.792653
genors174602	C22_4n6	13.3281	%	0.782409	0.883028	0.90885
genors174602	C22_5n3	72.372	%	0.427836	0.698632	0.71306
genors174602	C22_5n6	-6.66365	%	0.892867	0.909101	0.953299
genors174602	C22_6	49.7183	%	0.147026	0.330953	0.393006
genors174602	C24_1	317.215	%	0.134961	0.330953	0.380414
genors174602	C4	88.9187	%	0.0122867	0.136516	0.160013
genors174602	C6	-3.74551	%	0.89048	0.909101	0.952567
genors174602	fatmass	27.2721	%	0.138432	0.330953	0.381881
genors174602	wc	-1.52943	%	0.605015	0.787926	0.823349
genors174602	hip.circum	-2.17428	%	0.436645	0.698632	0.721604
genors174602	chol	25.1779	%	0.0503833	0.282146	0.339644
genors174602	trg	69.2959	%	0.0685323	0.330953	0.350162
genors174602	hdl	9.65479	%	0.495614	0.758522	0.765638
genors174602	ldl	28.895	%	0.170682	0.354007	0.414758
genors174602	vldl	76.427	%	0.0355492	0.257898	0.311789
genors174602	sbp	18.12	%	0.00204005	0.038081	0.0467597
genors174602	dbp	17.3502	%	0.00948553	0.132797	0.131158
genors174602	alt	20.3883	%	0.513318	0.758522	0.772665
genors174602	ast	-19.3705	%	0.387081	0.677391	0.676642
genors174602	fast.ins	-13.8535	%	0.105474	0.330953	0.357949
genors174602	fast.glu	58.997	%	2.20493e-19	1.23476e-17	8.34802e-17
genors174602	Glu_2hr	135.917	%	1.26494e-09	3.54185e-08	3.82902e-08
genors174602	matsuda_index	-74.2273	%	0.0146268	0.136516	0.170646
genors174602	homair	341.089	%	0.042159	0.262323	0.325996
genors174602	dio	-66.2464	%	0.134594	0.330953	0.380414
genors174602	hba1c	-0.721215	%	0.251304	0.469101	0.528069
genors174602	adiponectin	-11.2155	%	0.568892	0.758522	0.800169
genors174602	height	-1.41087	%	0.674071	0.835965	0.859863
genors174602	weight	-3.40087	%	0.788418	0.883028	0.910339
genors2281591	C12	7.98868	%	0.785321	0.93422	0.909575
genors2281591	C14	72.3573	%	0.116289	0.419083	0.368078
genors2281591	C14_1	-0.950955	%	0.975193	0.986174	0.987537
genors2281591	C15	61.5248	%	0.064567	0.381157	0.346005
genors2281591	C15_1	4.89771	%	0.789714	0.93422	0.910896
genors2281591	C16	41.7252	%	0.142847	0.419083	0.386446
genors2281591	C16_1	52.7574	%	0.209032	0.472984	0.469171
genors2281591	C17_1	60.6198	%	0.0757033	0.385398	0.350162
genors2281591	C18	30.166	%	0.175077	0.43376	0.418988
genors2281591	C18_1cis	40.448	%	0.275599	0.523575	0.560013
genors2281591	C18_1trans	-85.314	%	0.0680637	0.381157	0.350162
genors2281591	C18_1vac	187.211	%	0.2196	0.472984	0.483205
genors2281591	C18_2trans	16.2084	%	0.749012	0.93422	0.892439
genors2281591	C18_2cis	10.9159	%	0.55822	0.822899	0.792653
genors2281591	C18_3n3	36.7485	%	0.386361	0.662289	0.676642
genors2281591	C18_3n6	58.348	%	0.121867	0.419083	0.37191
genors2281591	C18_4n3	29.7668	%	0.558396	0.822899	0.792653
genors2281591	C20	8.52736	%	0.775405	0.93422	0.904639
genors2281591	C20_1	25.2086	%	0.403501	0.664589	0.686857
genors2281591	C20_2	41.2493	%	0.120451	0.419083	0.369698
genors2281591	C20_3n3	52.4234	%	0.0525405	0.367783	0.339644
genors2281591	C20_3n6	20.4312	%	0.390277	0.662289	0.676642
genors2281591	C20_4n3	18.0329	%	0.766559	0.93422	0.899001
genors2281591	C20_4n6	30.0695	%	0.247094	0.494187	0.520946
genors2281591	C20_5n3	93.0027	%	0.103411	0.419083	0.355974
genors2281591	C21	35.1201	%	0.211251	0.472984	0.472423
genors2281591	C22_1	-2.96908	%	0.942809	0.986174	0.975921
genors2281591	C22_4n6	-0.966612	%	0.976652	0.986174	0.988121
genors2281591	C22_5n3	-9.39331	%	0.842518	0.962878	0.931739
genors2281591	C22_5n6	1.25771	%	0.973615	0.986174	0.987537
genors2281591	C22_6	42.7442	%	0.151611	0.419083	0.397668
genors2281591	C24_1	293.452	%	0.157156	0.419083	0.401797
genors2281591	C4	40.653	%	0.137294	0.419083	0.380414
genors2281591	C6	-1.08225	%	0.965313	0.986174	0.981972
genors2281591	fatmass	23.5457	%	0.144388	0.419083	0.388738
genors2281591	wc	-0.0485567	%	0.985446	0.986174	0.992501
genors2281591	hip.circum	-1.24357	%	0.619737	0.889878	0.832172
genors2281591	chol	11.7878	%	0.280486	0.523575	0.565009
genors2281591	trg	56.1625	%	0.0827974	0.386388	0.350162
genors2281591	hdl	3.09626	%	0.80076	0.93422	0.915155
genors2281591	ldl	10.9754	%	0.53102	0.822899	0.779478
genors2281591	vldl	61.6466	%	0.0465388	0.367783	0.339644
genors2281591	sbp	16.6252	%	0.00138905	0.0259289	0.0353576
genors2281591	dbp	15.6807	%	0.0088741	0.108842	0.124547
genors2281591	alt	7.92099	%	0.761543	0.93422	0.897876
genors2281591	ast	-21.9656	%	0.236502	0.490523	0.506467
genors2281591	fast.ins	9.84545	%	0.355422	0.642053	0.646466
genors2281591	fast.glu	37.8764	%	3.56743e-12	1.38824e-10	3.86329e-10
genors2281591	Glu_2hr	135.573	%	4.95801e-12	1.38824e-10	3.86329e-10
genors2281591	matsuda_index	-55.7631	%	0.0489341	0.367783	0.339644
genors2281591	homair	109.103	%	0.178151	0.43376	0.422732
genors2281591	dio	-75.0088	%	0.00971807	0.108842	0.132704
genors2281591	hba1c	-0.539119	%	0.427415	0.683864	0.71306
genors2281591	adiponectin	-7.80989	%	0.660981	0.925373	0.850918
genors2281591	height	-0.0519714	%	0.986174	0.986174	0.992501
genors2281591	weight	-3.46459	%	0.75816	0.93422	0.895716
genors3734398	C12	6.69874	%	0.811296	0.946512	0.921553
genors3734398	C14	75.8376	%	0.0934307	0.290204	0.350162
genors3734398	C14_1	25.7315	%	0.458909	0.734254	0.734405
genors3734398	C15	58.4632	%	0.067568	0.290204	0.350162
genors3734398	C15_1	13.6621	%	0.456592	0.734254	0.734405
genors3734398	C16	47.1446	%	0.0933922	0.290204	0.350162
genors3734398	C16_1	66.2084	%	0.120287	0.306185	0.369698
genors3734398	C17_1	61.6892	%	0.0636132	0.290204	0.346005
genors3734398	C18	33.1295	%	0.126895	0.308962	0.374994
genors3734398	C18_1cis	36.4214	%	0.300967	0.561805	0.580145
genors3734398	C18_1trans	-86.1474	%	0.0498975	0.290204	0.339644
genors3734398	C18_1vac	297.299	%	0.0967213	0.290204	0.350162
genors3734398	C18_2trans	-6.81295	%	0.87625	0.959547	0.950048
genors3734398	C18_2cis	7.73334	%	0.665229	0.846655	0.853597
genors3734398	C18_3n3	44.6761	%	0.291268	0.561805	0.574102
genors3734398	C18_3n6	66.9453	%	0.0756803	0.290204	0.350162
genors3734398	C18_4n3	32.3286	%	0.512696	0.755423	0.772665
genors3734398	C20	-3.76152	%	0.889325	0.959547	0.952296
genors3734398	C20_1	22.1596	%	0.438333	0.734254	0.723023
genors3734398	C20_2	43.6969	%	0.0906956	0.290204	0.350162
genors3734398	C20_3n3	52.7173	%	0.0420389	0.290204	0.325996
genors3734398	C20_3n6	21.706	%	0.34628	0.619933	0.63999
genors3734398	C20_4n3	2.74271	%	0.959547	0.959547	0.980559
genors3734398	C20_4n6	42.1299	%	0.113738	0.303302	0.368078
genors3734398	C20_5n3	119.171	%	0.0422049	0.290204	0.325996
genors3734398	C21	37.6808	%	0.172217	0.380159	0.414802
genors3734398	C22_1	-13.426	%	0.71743	0.873393	0.874597
genors3734398	C22_4n6	13.5767	%	0.693402	0.8629	0.864789
genors3734398	C22_5n3	36.8706	%	0.526098	0.755423	0.775302
genors3734398	C22_5n6	5.16503	%	0.889377	0.959547	0.952296
genors3734398	C22_6	42.9977	%	0.136057	0.317466	0.380414
genors3734398	C24_1	383.694	%	0.10049	0.290204	0.351714
genors3734398	C4	48.897	%	0.0741032	0.290204	0.350162
genors3734398	C6	2.97594	%	0.89925	0.959547	0.957981
genors3734398	fatmass	21.0027	%	0.176503	0.380159	0.419709
genors3734398	wc	-0.157216	%	0.951543	0.959547	0.978816
genors3734398	hip.circum	-1.17376	%	0.628459	0.846655	0.837583
genors3734398	chol	11.8823	%	0.259912	0.539077	0.540077
genors3734398	trg	60.5476	%	0.0578396	0.290204	0.346005
genors3734398	hdl	1.30681	%	0.912041	0.959547	0.963666
genors3734398	ldl	10.7697	%	0.524389	0.755423	0.774822
genors3734398	vldl	65.2694	%	0.0317547	0.290204	0.293928
genors3734398	sbp	15.0338	%	0.00274086	0.0511628	0.0558139
genors3734398	dbp	15.5623	%	0.0070214	0.0982995	0.107726
genors3734398	alt	15.5166	%	0.556925	0.779695	0.792653
genors3734398	ast	-17.3052	%	0.354247	0.619933	0.646466
genors3734398	fast.ins	-4.3586	%	0.652325	0.846655	0.845408
genors3734398	fast.glu	37.0452	%	4.79436e-12	2.68484e-10	3.86329e-10
genors3734398	Glu_2hr	119.918	%	1.17397e-10	3.28712e-09	4.95684e-09
genors3734398	matsuda_index	-48.0115	%	0.103644	0.290204	0.355974
genors3734398	homair	79.6109	%	0.2713	0.5426	0.553472
genors3734398	dio	-70.7191	%	0.0182486	0.204385	0.194652
genors3734398	hba1c	0.039767	%	0.953975	0.959547	0.978816
genors3734398	adiponectin	-10.8591	%	0.52301	0.755423	0.774322
genors3734398	height	-0.755603	%	0.795108	0.946512	0.913683
genors3734398	weight	-4.70202	%	0.664089	0.846655	0.853597
genors3798713	C12	7.12302	%	0.800338	0.912721	0.915155
genors3798713	C14	75.9192	%	0.0938842	0.28975	0.350162
genors3798713	C14_1	25.1685	%	0.467909	0.727858	0.742291
genors3798713	C15	59.2134	%	0.0651017	0.28975	0.347209
genors3798713	C15_1	13.6354	%	0.458827	0.727858	0.734405
genors3798713	C16	46.816	%	0.0970706	0.28975	0.350162
genors3798713	C16_1	65.9038	%	0.123872	0.314121	0.374994
genors3798713	C17_1	62.011	%	0.0628583	0.28975	0.346005
genors3798713	C18	32.5932	%	0.134623	0.314121	0.380414
genors3798713	C18_1cis	36.7311	%	0.301468	0.567374	0.580145
genors3798713	C18_1trans	-85.847	%	0.0523997	0.28975	0.339644
genors3798713	C18_1vac	289.21	%	0.103482	0.28975	0.355974
genors3798713	C18_2trans	-9.21743	%	0.831228	0.912721	0.930783
genors3798713	C18_2cis	8.62078	%	0.63032	0.802226	0.838431
genors3798713	C18_3n3	43.4382	%	0.30395	0.567374	0.581922
genors3798713	C18_3n6	66.5411	%	0.0779384	0.28975	0.350162
genors3798713	C18_4n3	31.1438	%	0.528118	0.758323	0.776237
genors3798713	C20	-4.07709	%	0.880538	0.918265	0.950099
genors3798713	C20_1	21.4893	%	0.453607	0.727858	0.734405
genors3798713	C20_2	43.5336	%	0.0941549	0.28975	0.350162
genors3798713	C20_3n3	50.532	%	0.0493798	0.28975	0.339644
genors3798713	C20_3n6	21.4778	%	0.354083	0.619646	0.646466
genors3798713	C20_4n3	1.93365	%	0.971648	0.971648	0.986931
genors3798713	C20_4n6	42.5944	%	0.111984	0.298625	0.367808
genors3798713	C20_5n3	117.124	%	0.0472063	0.28975	0.339644
genors3798713	C21	37.7529	%	0.171828	0.384896	0.414758
genors3798713	C22_1	-17.7483	%	0.623397	0.802226	0.833179
genors3798713	C22_4n6	14.6672	%	0.673138	0.837682	0.859651
genors3798713	C22_5n3	36.882	%	0.527764	0.758323	0.776237
genors3798713	C22_5n6	11.3794	%	0.769343	0.897567	0.900828
genors3798713	C22_6	43.6528	%	0.133424	0.314121	0.380414
genors3798713	C24_1	383.789	%	0.099629	0.28975	0.350162
genors3798713	C4	49.1614	%	0.0733	0.28975	0.350162
genors3798713	C6	4.46461	%	0.852364	0.91793	0.935929
genors3798713	fatmass	19.9317	%	0.197337	0.425034	0.448553
genors3798713	wc	-0.290665	%	0.910307	0.926858	0.963652
genors3798713	hip.circum	-1.27459	%	0.599105	0.798807	0.819094
genors3798713	chol	12.1364	%	0.254568	0.509136	0.533925
genors3798713	trg	60.1263	%	0.0599063	0.28975	0.346005
genors3798713	hdl	1.71091	%	0.88547	0.918265	0.950685
genors3798713	ldl	11.3737	%	0.505377	0.758323	0.770091
genors3798713	vldl	64.7268	%	0.0333247	0.28975	0.303444
genors3798713	sbp	14.6868	%	0.00324959	0.0606591	0.0606807
genors3798713	dbp	15.1049	%	0.00840569	0.11768	0.122265
genors3798713	alt	15.239	%	0.564027	0.770378	0.798622
genors3798713	ast	-17.5043	%	0.348994	0.619646	0.640775
genors3798713	fast.ins	-8.35084	%	0.377458	0.640534	0.669972
genors3798713	fast.glu	37.0626	%	4.78762e-12	2.68107e-10	3.86329e-10
genors3798713	Glu_2hr	119.767	%	1.37074e-10	3.83806e-09	5.08755e-09
genors3798713	matsuda_index	-50.119	%	0.0846071	0.28975	0.350162
genors3798713	homair	86.9582	%	0.240372	0.49855	0.512794
genors3798713	dio	-72.0574	%	0.0145563	0.163031	0.170646
genors3798713	hba1c	0.241068	%	0.720631	0.858624	0.87729
genors3798713	adiponectin	-9.99576	%	0.557527	0.770378	0.792653
genors3798713	height	-0.638958	%	0.826219	0.912721	0.929082
genors3798713	weight	-4.13682	%	0.702756	0.855529	0.868749
genors3798719	C12	4.00837	%	0.886174	0.951213	0.950685
genors3798719	C14	75.122	%	0.0989496	0.355043	0.350162
genors3798719	C14_1	16.8245	%	0.601608	0.802144	0.820412
genors3798719	C15	59.1825	%	0.0674057	0.321092	0.350162
genors3798719	C15_1	9.79514	%	0.590091	0.802144	0.815376
genors3798719	C16	44.5066	%	0.114121	0.355043	0.368078
genors3798719	C16_1	60.9548	%	0.1502	0.365204	0.395822
genors3798719	C17_1	59.3238	%	0.0744808	0.321092	0.350162
genors3798719	C18	30.8176	%	0.157464	0.365204	0.401797
genors3798719	C18_1cis	39.1418	%	0.279184	0.539113	0.564416
genors3798719	C18_1trans	-86.3158	%	0.0476268	0.321092	0.339644
genors3798719	C18_1vac	234.595	%	0.141725	0.365204	0.385151
genors3798719	C18_2trans	-0.308706	%	0.994619	0.994619	0.995858
genors3798719	C18_2cis	10.1895	%	0.574788	0.802144	0.804703
genors3798719	C18_3n3	44.3139	%	0.300876	0.543518	0.580145
genors3798719	C18_3n6	64.2554	%	0.0885391	0.354156	0.350162
genors3798719	C18_4n3	31.3288	%	0.523359	0.802144	0.774322
genors3798719	C20	1.44758	%	0.95904	0.976477	0.980559
genors3798719	C20_1	21.534	%	0.458098	0.732956	0.734405
genors3798719	C20_2	41.3036	%	0.1117	0.355043	0.367808
genors3798719	C20_3n3	50.782	%	0.0520661	0.321092	0.339644
genors3798719	C20_3n6	19.9306	%	0.390198	0.662153	0.676642
genors3798719	C20_4n3	7.98097	%	0.883521	0.951213	0.950389
genors3798719	C20_4n6	36.51	%	0.162642	0.365204	0.410268
genors3798719	C20_5n3	111.586	%	0.0584782	0.321092	0.346005
genors3798719	C21	37.3872	%	0.17608	0.365204	0.419596
genors3798719	C22_1	-14.7089	%	0.693274	0.882349	0.864789
genors3798719	C22_4n6	9.46311	%	0.777569	0.907164	0.905537
genors3798719	C22_5n3	22.3304	%	0.676332	0.880804	0.86076
genors3798719	C22_5n6	9.67438	%	0.799914	0.914187	0.915155
genors3798719	C22_6	43.5816	%	0.136791	0.365204	0.380414
genors3798719	C24_1	267.246	%	0.176048	0.365204	0.419596
genors3798719	C4	44.3293	%	0.101879	0.355043	0.355465
genors3798719	C6	7.0059	%	0.772851	0.907164	0.902634
genors3798719	fatmass	21.6897	%	0.167471	0.365204	0.411402
genors3798719	wc	0.270448	%	0.917241	0.951213	0.96601
genors3798719	hip.circum	-0.813703	%	0.740675	0.901691	0.890081
genors3798719	chol	11.3209	%	0.28881	0.539113	0.573939
genors3798719	trg	60.9264	%	0.0593657	0.321092	0.346005
genors3798719	hdl	1.39184	%	0.907236	0.951213	0.96222
genors3798719	ldl	9.99959	%	0.557865	0.802144	0.792653
genors3798719	vldl	64.9368	%	0.0343743	0.320827	0.30555
genors3798719	sbp	15.6707	%	0.00208749	0.0389664	0.0467597
genors3798719	dbp	15.326	%	0.0088962	0.124547	0.124547
genors3798719	alt	14.5455	%	0.58319	0.802144	0.811395
genors3798719	ast	-17.853	%	0.339405	0.593958	0.630403
genors3798719	fast.ins	14.8298	%	0.16881	0.365204	0.413714
genors3798719	fast.glu	36.9702	%	5.51899e-12	3.09063e-10	3.86329e-10
genors3798719	Glu_2hr	126.939	%	2.21568e-11	6.2039e-10	1.12798e-09
genors3798719	matsuda_index	-51.0104	%	0.0745393	0.321092	0.350162
genors3798719	homair	87.3469	%	0.235149	0.470299	0.504535
genors3798719	dio	-72.2184	%	0.0135201	0.151425	0.16825
genors3798719	hba1c	-0.518521	%	0.444683	0.732418	0.73186
genors3798719	adiponectin	-10.3739	%	0.547401	0.802144	0.792653
genors3798719	height	-0.391471	%	0.893901	0.951213	0.953495
genors3798719	weight	-3.64934	%	0.740052	0.901691	0.890081
genors953413	C12	6.79845	%	0.807245	0.922566	0.918614
genors953413	C14	76.3376	%	0.0916371	0.299056	0.350162
genors953413	C14_1	26.4651	%	0.44577	0.73421	0.73186
genors953413	C15	58.0796	%	0.0690038	0.299056	0.350162
genors953413	C15_1	12.8378	%	0.48	0.740541	0.752321
genors953413	C16	47.9121	%	0.0892247	0.299056	0.350162
genors953413	C16_1	67.3048	%	0.11495	0.305287	0.368078
genors953413	C17_1	61.6319	%	0.0636443	0.299056	0.346005
genors953413	C18	33.7866	%	0.120482	0.305287	0.369698
genors953413	C18_1cis	38.0233	%	0.286816	0.535391	0.57261
genors953413	C18_1trans	-85.6169	%	0.0535927	0.299056	0.339644
genors953413	C18_1vac	274.931	%	0.111303	0.305287	0.367727
genors953413	C18_2trans	-6.74146	%	0.877505	0.953818	0.950099
genors953413	C18_2cis	7.70657	%	0.665349	0.827989	0.853597
genors953413	C18_3n3	45.3333	%	0.283249	0.535391	0.568529
genors953413	C18_3n6	67.4724	%	0.07334	0.299056	0.350162
genors953413	C18_4n3	33.1917	%	0.502717	0.740541	0.769818
genors953413	C20	-3.1686	%	0.907172	0.953818	0.96222
genors953413	C20_1	23.3384	%	0.419402	0.711712	0.706865
genors953413	C20_2	44.5431	%	0.0860613	0.299056	0.350162
genors953413	C20_3n3	53.7441	%	0.0395749	0.277024	0.314643
genors953413	C20_3n6	22.4231	%	0.333282	0.602058	0.622127
genors953413	C20_4n3	1.72893	%	0.974348	0.974348	0.987537
genors953413	C20_4n6	42.5218	%	0.110323	0.305287	0.365566
genors953413	C20_5n3	121.593	%	0.037225	0.277024	0.311789
genors953413	C21	37.7757	%	0.171504	0.38417	0.414758
genors953413	C22_1	-13.0691	%	0.72416	0.862829	0.880629
genors953413	C22_4n6	12.8138	%	0.708385	0.862382	0.870636
genors953413	C22_5n3	32.3161	%	0.56983	0.778305	0.800169
genors953413	C22_5n6	4.55696	%	0.901528	0.953818	0.957981
genors953413	C22_6	43.6456	%	0.131142	0.305997	0.380414
genors953413	C24_1	343.105	%	0.125386	0.305287	0.374994
genors953413	C4	48.648	%	0.075179	0.299056	0.350162
genors953413	C6	2.33965	%	0.919753	0.953818	0.96601
genors953413	fatmass	20.869	%	0.178903	0.385329	0.423617
genors953413	wc	-0.145297	%	0.955194	0.972562	0.978816
genors953413	hip.circum	-1.1093	%	0.648114	0.827989	0.845408
genors953413	chol	12.2657	%	0.247449	0.513228	0.520946
genors953413	trg	61.0386	%	0.0556337	0.299056	0.342361
genors953413	hdl	1.48889	%	0.899981	0.953818	0.957981
genors953413	ldl	11.2759	%	0.50699	0.740541	0.77046
genors953413	vldl	65.7105	%	0.0301927	0.277024	0.289024
genors953413	sbp	15.1917	%	0.0025612	0.047809	0.0541235
genors953413	dbp	15.8097	%	0.00651844	0.0912582	0.106131
genors953413	alt	15.4723	%	0.557561	0.778305	0.792653
genors953413	ast	-17.4617	%	0.348992	0.610737	0.640775
genors953413	fast.ins	-4.36274	%	0.652769	0.827989	0.845408
genors953413	fast.glu	37.1144	%	4.3359e-12	2.42811e-10	3.86329e-10
genors953413	Glu_2hr	120.45	%	1.06721e-10	2.98819e-09	4.95684e-09
genors953413	matsuda_index	-48.7343	%	0.0961253	0.299056	0.350162
genors953413	homair	79.8538	%	0.269409	0.535391	0.551624
genors953413	dio	-70.4152	%	0.018981	0.212588	0.200554
genors953413	hba1c	0.506604	%	0.460102	0.736163	0.734405
genors953413	adiponectin	-10.9847	%	0.515734	0.740541	0.774283
genors953413	height	-0.790403	%	0.785223	0.916094	0.909575
genors953413	weight	-4.91334	%	0.648953	0.827989	0.845408
genors2397142	C12	5.73358	%	0.8382	0.887949	0.931739
genors2397142	C14	79.0432	%	0.0849735	0.260668	0.350162
genors2397142	C14_1	32.0084	%	0.366276	0.603278	0.654866
genors2397142	C15	62.256	%	0.0549339	0.260668	0.341811
genors2397142	C15_1	13.7452	%	0.456373	0.699764	0.734405
genors2397142	C16	51.4347	%	0.0738547	0.260668	0.350162
genors2397142	C16_1	70.3748	%	0.10706	0.260668	0.357949
genors2397142	C17_1	63.7627	%	0.0578006	0.260668	0.346005
genors2397142	C18	35.2054	%	0.112373	0.262205	0.368007
genors2397142	C18_1cis	41.2257	%	0.25554	0.522402	0.534962
genors2397142	C18_1trans	-87.4892	%	0.0365979	0.221823	0.311789
genors2397142	C18_1vac	290.33	%	0.09954	0.260668	0.350162
genors2397142	C18_2trans	-4.46711	%	0.919805	0.943813	0.96601
genors2397142	C18_2cis	9.60713	%	0.594388	0.811846	0.815907
genors2397142	C18_3n3	48.4644	%	0.263088	0.522402	0.544655
genors2397142	C18_3n6	69.9722	%	0.0678337	0.260668	0.350162
genors2397142	C18_4n3	36.7666	%	0.462344	0.699764	0.734504
genors2397142	C20	-5.4612	%	0.840381	0.887949	0.931739
genors2397142	C20_1	24.8603	%	0.396588	0.634541	0.681604
genors2397142	C20_2	45.8103	%	0.0824329	0.260668	0.350162
genors2397142	C20_3n3	57.3993	%	0.0307337	0.221823	0.289258
genors2397142	C20_3n6	23.3067	%	0.32125	0.562187	0.604705
genors2397142	C20_4n3	2.5395	%	0.961577	0.961577	0.980844
genors2397142	C20_4n6	43.4823	%	0.106977	0.260668	0.357949
genors2397142	C20_5n3	126.204	%	0.0396113	0.221823	0.314643
genors2397142	C21	35.3003	%	0.197844	0.426126	0.448553
genors2397142	C22_1	-12.5816	%	0.737325	0.880278	0.889875
genors2397142	C22_4n6	14.1794	%	0.679944	0.8791	0.861303
genors2397142	C22_5n3	33.5517	%	0.554704	0.794705	0.792653
genors2397142	C22_5n6	11.5272	%	0.764222	0.887949	0.898141
genors2397142	C22_6	47.8982	%	0.104703	0.260668	0.357521
genors2397142	C24_1	393.066	%	0.0890565	0.260668	0.350162
genors2397142	C4	46.2685	%	0.089195	0.260668	0.350162
genors2397142	C6	5.17502	%	0.828651	0.887949	0.929949
genors2397142	fatmass	21.7852	%	0.163628	0.366528	0.410905
genors2397142	wc	0.544828	%	0.8301	0.887949	0.930642
genors2397142	hip.circum	-0.96336	%	0.694111	0.8791	0.864789
genors2397142	chol	11.7405	%	0.270529	0.522402	0.552907
genors2397142	trg	68.1651	%	0.0369196	0.221823	0.311789
genors2397142	hdl	-1.0575	%	0.926959	0.943813	0.969369
genors2397142	ldl	11.477	%	0.502995	0.741255	0.769818
genors2397142	vldl	75.2837	%	0.0153923	0.154562	0.174357
genors2397142	sbp	15.5195	%	0.00219551	0.0409829	0.0482151
genors2397142	dbp	16.3071	%	0.00538805	0.0754327	0.0945551
genors2397142	alt	9.71381	%	0.701216	0.8791	0.868313
genors2397142	ast	-18.8242	%	0.30756	0.555592	0.586826
genors2397142	fast.ins	7.22431	%	0.567646	0.794705	0.800169
genors2397142	fast.glu	37.7901	%	1.73952e-12	9.74129e-11	2.43532e-10
genors2397142	Glu_2hr	117.239	%	2.28777e-10	6.40574e-09	7.53617e-09
genors2397142	matsuda_index	-49.4388	%	0.0882059	0.260668	0.350162
genors2397142	homair	73.0175	%	0.300309	0.555592	0.580145
genors2397142	dio	-71.0921	%	0.0165602	0.154562	0.179648
genors2397142	hba1c	-0.317735	%	0.706419	0.8791	0.870478
genors2397142	adiponectin	-15.3253	%	0.347781	0.590174	0.640649
genors2397142	height	-0.651744	%	0.823822	0.887949	0.927317
genors2397142	weight	-3.6374	%	0.738804	0.880278	0.890081
genors9357760	C12	5.02917	%	0.85493	0.920694	0.937828
genors9357760	C14	78.2712	%	0.0884651	0.263626	0.350162
genors9357760	C14_1	32.0084	%	0.366276	0.603278	0.654866
genors9357760	C15	61.3869	%	0.0589217	0.263626	0.346005
genors9357760	C15_1	13.7004	%	0.460315	0.699764	0.734405
genors9357760	C16	50.564	%	0.0792931	0.263626	0.350162
genors9357760	C16_1	68.1955	%	0.116925	0.275529	0.368078
genors9357760	C17_1	63.5312	%	0.059129	0.263626	0.346005
genors9357760	C18	34.6862	%	0.118084	0.275529	0.368078
genors9357760	C18_1cis	40.3411	%	0.265839	0.533943	0.547315
genors9357760	C18_1trans	-87.4458	%	0.0378214	0.242776	0.313778
genors9357760	C18_1vac	290.33	%	0.09954	0.275529	0.350162
genors9357760	C18_2trans	-4.46711	%	0.919805	0.943001	0.96601
genors9357760	C18_2cis	9.55969	%	0.597494	0.836491	0.818084
genors9357760	C18_3n3	47.0168	%	0.276506	0.533943	0.560013
genors9357760	C18_3n6	69.5404	%	0.0701581	0.263626	0.350162
genors9357760	C18_4n3	36.7666	%	0.462344	0.699764	0.734504
genors9357760	C20	-6.06047	%	0.822717	0.920694	0.927005
genors9357760	C20_1	23.7446	%	0.416764	0.666822	0.705099
genors9357760	C20_2	45.1879	%	0.0869067	0.263626	0.350162
genors9357760	C20_3n3	57.3993	%	0.0307337	0.242776	0.289258
genors9357760	C20_3n6	23.0044	%	0.328665	0.575163	0.614531
genors9357760	C20_4n3	2.5395	%	0.961577	0.961577	0.980844
genors9357760	C20_4n6	42.8046	%	0.112926	0.275529	0.368078
genors9357760	C20_5n3	123.316	%	0.0435276	0.243755	0.329755
genors9357760	C21	35.3003	%	0.197844	0.426126	0.448553
genors9357760	C22_1	-12.5816	%	0.737325	0.905973	0.889875
genors9357760	C22_4n6	14.1794	%	0.679944	0.897735	0.861303
genors9357760	C22_5n3	33.5517	%	0.554704	0.796498	0.792653
genors9357760	C22_5n6	11.5272	%	0.764222	0.910562	0.898141
genors9357760	C22_6	46.5014	%	0.114977	0.275529	0.368078
genors9357760	C24_1	393.768	%	0.0894446	0.263626	0.350162
genors9357760	C4	46.5906	%	0.0875264	0.263626	0.350162
genors9357760	C6	5.17502	%	0.828651	0.920694	0.929949
genors9357760	fatmass	21.8021	%	0.16443	0.368322	0.411402
genors9357760	wc	0.522266	%	0.837902	0.920694	0.931739
genors9357760	hip.circum	-0.928494	%	0.705363	0.897735	0.870478
genors9357760	chol	11.6236	%	0.276284	0.533943	0.560013
genors9357760	trg	67.4643	%	0.0390175	0.242776	0.314643
genors9357760	hdl	-1.07084	%	0.926162	0.943001	0.969369
genors9357760	ldl	11.4309	%	0.50606	0.745773	0.770091
genors9357760	vldl	74.5076	%	0.0166257	0.155173	0.179648
genors9357760	sbp	15.6083	%	0.00206937	0.0386282	0.0467597
genors9357760	dbp	16.4329	%	0.00513829	0.071936	0.0928207
genors9357760	alt	10.069	%	0.692083	0.897735	0.864789
genors9357760	ast	-18.44	%	0.321168	0.575163	0.604705
genors9357760	fast.ins	6.12891	%	0.628935	0.859033	0.837583
genors9357760	fast.glu	37.9295	%	7.9602e-13	4.45771e-11	1.27363e-10
genors9357760	Glu_2hr	117.621	%	1.40816e-10	3.94285e-09	5.08755e-09
genors9357760	matsuda_index	-49.4449	%	0.089428	0.263626	0.350162
genors9357760	homair	74.6171	%	0.29322	0.547344	0.576152
genors9357760	dio	-71.4792	%	0.0114183	0.127886	0.152245
genors9357760	hba1c	-0.105327	%	0.901005	0.943001	0.957981
genors9357760	adiponectin	-15.0178	%	0.360655	0.603278	0.652558
genors9357760	height	-0.562376	%	0.847779	0.920694	0.933641
genors9357760	weight	-3.5701	%	0.744192	0.905973	0.892393
genors7744440	C12	12.6418	%	0.706486	0.887654	0.870478
genors7744440	C14	64.8664	%	0.202924	0.45455	0.458215
genors7744440	C14_1	9.99289	%	0.79193	0.905063	0.911574
genors7744440	C15	39.8416	%	0.2436	0.505243	0.516726
genors7744440	C15_1	0.0208347	%	0.999178	0.999178	0.999178
genors7744440	C16	41.9963	%	0.196753	0.45455	0.448553
genors7744440	C16_1	44.6586	%	0.338748	0.654135	0.630386
genors7744440	C17_1	50.9731	%	0.174545	0.45455	0.418609
genors7744440	C18	30.3735	%	0.23099	0.497516	0.499437
genors7744440	C18_1cis	74.1629	%	0.117168	0.376276	0.368078
genors7744440	C18_1trans	-0.587864	%	0.978096	0.99588	0.988689
genors7744440	C18_1vac	-19.7107	%	0.85131	0.953468	0.935689
genors7744440	C18_2trans	23.6136	%	0.687533	0.887654	0.864789
genors7744440	C18_2cis	12.7088	%	0.555775	0.864539	0.792653
genors7744440	C18_3n3	15.358	%	0.72542	0.887654	0.881204
genors7744440	C18_3n6	75.6751	%	0.0983096	0.376276	0.350162
genors7744440	C18_4n3	27.0428	%	0.69819	0.887654	0.868313
genors7744440	C20	14.6826	%	0.672205	0.887654	0.859441
genors7744440	C20_1	15.6041	%	0.631936	0.887654	0.839582
genors7744440	C20_2	40.0644	%	0.1865	0.45455	0.439747
genors7744440	C20_3n3	53.4962	%	0.0826411	0.376276	0.350162
genors7744440	C20_3n6	15.9327	%	0.550979	0.864539	0.792653
genors7744440	C20_4n3	-29.8699	%	0.642219	0.887654	0.842526
genors7744440	C20_4n6	50.1684	%	0.115673	0.376276	0.368078
genors7744440	C20_5n3	127.686	%	0.0743367	0.376276	0.350162
genors7744440	C21	60.187	%	0.0993909	0.376276	0.350162
genors7744440	C22_1	44.2385	%	0.453464	0.760072	0.734405
genors7744440	C22_4n6	-3.94322	%	0.930185	0.965789	0.970281
genors7744440	C22_5n3	10.4055	%	0.884201	0.965789	0.950389
genors7744440	C22_5n6	-17.307	%	0.716597	0.887654	0.874597
genors7744440	C22_6	49.5182	%	0.156981	0.439546	0.401797
genors7744440	C24_1	312.133	%	0.148418	0.437443	0.394204
genors7744440	C4	84.6653	%	0.0132889	0.12403	0.167804
genors7744440	C6	-7.59568	%	0.786261	0.905063	0.909723
genors7744440	fatmass	30.1768	%	0.109659	0.376276	0.364446
genors7744440	wc	-1.02397	%	0.734663	0.887654	0.889538
genors7744440	hip.circum	-2.0758	%	0.460206	0.760072	0.734405
genors7744440	chol	24.4369	%	0.0616125	0.376276	0.346005
genors7744440	trg	60.8733	%	0.103932	0.376276	0.355974
genors7744440	hdl	10.5242	%	0.461472	0.760072	0.734504
genors7744440	ldl	27.7411	%	0.193967	0.45455	0.447923
genors7744440	vldl	66.3531	%	0.0629783	0.376276	0.346005
genors7744440	sbp	19.5094	%	0.00120921	0.022572	0.0314958
genors7744440	dbp	18.3242	%	0.00828382	0.0960715	0.122077
genors7744440	alt	13.5944	%	0.655944	0.887654	0.847355
genors7744440	ast	-22.1249	%	0.324427	0.648854	0.60864
genors7744440	fast.ins	9.62893	%	0.355559	0.663711	0.646466
genors7744440	fast.glu	59.4454	%	2.11079e-19	1.18204e-17	8.34802e-17
genors7744440	Glu_2hr	147.879	%	1.30239e-10	3.64668e-09	5.02991e-09
genors7744440	matsuda_index	-77.0764	%	0.00857781	0.0960715	0.123169
genors7744440	homair	430.514	%	0.0256547	0.205238	0.258859
genors7744440	dio	-68.0875	%	0.120946	0.376276	0.370108
genors7744440	hba1c	-0.563717	%	0.387011	0.699118	0.676642
genors7744440	adiponectin	-6.66079	%	0.744995	0.887654	0.8924
genors7744440	height	-0.384853	%	0.909629	0.965789	0.963652
genors7744440	weight	-1.12097	%	0.931296	0.965789	0.970281

## Sheet: Table 6
SNP	Phenotype	Het_Est	RefHomo_Est	Est unit	Het_pval	RefHomo_pval	Het_pval(fdr)	RefHomo_pval(fdr)	global_fdr_Het	global_fdr_RefHomo		Table 6: Summary statistics for all factor model comparisons for the AIR registry, males only
rs1535	C12	15.5582	9.1658	%	0.645698	0.548052	0.845556	0.700997	0.850945	0.862434		Het: heterozygous alleles
rs1535	C14	65.3933	33.1774	%	0.189228	0.0599425	0.463582	0.634816	0.435037	0.759407		RefHomo: reference homozygous alleles
rs1535	C14_1	21.5736	-13.5645	%	0.61138	0.483713	0.845556	0.700997	0.835198	0.854338		Est: estimate
rs1535	C15	39.5553	15.1016	%	0.249642	0.221544	0.478514	0.67694	0.516178	0.792244
rs1535	C15_1	3.36606	-5.65376	%	0.866947	0.547651	0.935673	0.700997	0.946393	0.862434
rs1535	C16	41.1849	12.3139	%	0.19065	0.267524	0.463582	0.677565	0.435999	0.792244
rs1535	C16_1	54.4119	17.0839	%	0.252307	0.295665	0.478514	0.677565	0.518487	0.792244
rs1535	C17_1	53.2217	13.9888	%	0.153302	0.271376	0.463582	0.677565	0.40898	0.792244
rs1535	C18	28.245	7.61276	%	0.2452	0.388879	0.478514	0.700997	0.508905	0.815507
rs1535	C18_1cis	61.9823	9.09278	%	0.164858	0.532078	0.463582	0.700997	0.416178	0.862434
rs1535	C18_1trans	-5.36016	-11.3854	%	0.901649	0.783673	0.935673	0.86204	0.965273	0.947297
rs1535	C18_1vac	-8.2704	42.9222	%	0.939194	0.220651	0.956586	0.67694	0.976002	0.792244
rs1535	C18_2trans	7.62361	33.7753	%	0.888295	0.255263	0.935673	0.677565	0.959847	0.792244
rs1535	C18_2cis	7.077	-7.5264	%	0.731417	0.323402	0.861568	0.700997	0.894259	0.806671
rs1535	C18_3n3	18.4801	29.2824	%	0.671689	0.106246	0.858868	0.634816	0.865173	0.759407
rs1535	C18_3n6	60.8503	-18.968	%	0.13162	0.0931693	0.463582	0.634816	0.384089	0.759407
rs1535	C18_4n3	19.3385	15.7075	%	0.767579	0.34973	0.861568	0.700997	0.90497	0.815082
rs1535	C20	10.0336	-0.349735	%	0.766152	0.981748	0.861568	0.998107	0.904257	0.995331
rs1535	C20_1	19.6056	27.1612	%	0.547699	0.0457471	0.845556	0.634816	0.796544	0.759407
rs1535	C20_2	40.2708	16.818	%	0.169939	0.112654	0.463582	0.634816	0.418274	0.759407
rs1535	C20_3n3	46.0482	4.22063	%	0.115586	0.696221	0.463582	0.814727	0.372857	0.922349
rs1535	C20_3n6	20.9706	20.8612	%	0.428944	0.0475906	0.714906	0.634816	0.704339	0.759407
rs1535	C20_4n3	-40.8991	-26.0565	%	0.482319	0.179461	0.780222	0.67694	0.758107	0.792244
rs1535	C20_4n6	37.0305	-12.5699	%	0.158886	0.130621	0.463582	0.634816	0.413178	0.759407
rs1535	C20_5n3	121.628	-12.7919	%	0.0682711	0.453111	0.355936	0.700997	0.348916	0.84193
rs1535	C21	49.6658	-2.62612	%	0.130386	0.802347	0.463582	0.865276	0.38349	0.956518
rs1535	C22_1	61.3297	-15.0043	%	0.296798	0.44637	0.544129	0.700997	0.575283	0.837896
rs1535	C22_4n6	-0.277465	8.01976	%	0.994945	0.492742	0.994945	0.700997	0.997261	0.854914
rs1535	C22_5n3	34.3282	16.5698	%	0.644782	0.36892	0.845556	0.700997	0.850945	0.815507
rs1535	C22_5n6	-15.6987	4.1199	%	0.734401	0.757907	0.861568	0.850712	0.894259	0.944852
rs1535	C22_6	39.4101	-10.7991	%	0.220749	0.289202	0.46697	0.677565	0.476246	0.792244
rs1535	C24_1	264.459	66.0886	%	0.177747	0.174428	0.463582	0.67694	0.422294	0.792244
rs1535	C4	79.5189	13.8288	%	0.019035	0.213657	0.174488	0.67694	0.197533	0.792244
rs1535	C6	-12.5444	20.8171	%	0.640281	0.213434	0.845556	0.67694	0.850945	0.792244
rs1535	fatmass	30.1809	2.52786	%	0.105361	0.691133	0.463582	0.814727	0.357706	0.922349
rs1535	wc	-0.981791	-0.980021	%	0.740142	0.397296	0.861568	0.700997	0.89495	0.815507
rs1535	hip.circum	-2.2611	-0.871814	%	0.419098	0.428977	0.714906	0.700997	0.697454	0.828776
rs1535	chol	23.4109	3.50739	%	0.0649275	0.43356	0.355936	0.700997	0.348391	0.831532
rs1535	trg	67.7836	23.2241	%	0.0711872	0.0594811	0.355936	0.634816	0.348916	0.759407
rs1535	hdl	8.15031	-0.0928135	%	0.561389	0.985765	0.845556	0.998107	0.806068	0.996685
rs1535	ldl	26.9204	-2.355	%	0.198561	0.740315	0.463582	0.848278	0.446239	0.941044
rs1535	vldl	73.5205	16.8959	%	0.0412663	0.138505	0.324235	0.634816	0.329536	0.759407
rs1535	sbp	18.4434	1.7401	%	0.00176451	0.408696	0.0323494	0.700997	0.0413485	0.815824
rs1535	dbp	18.6394	3.77576	%	0.00599014	0.122395	0.0823644	0.634816	0.0983456	0.759407
rs1535	alt	14.8002	-6.36318	%	0.625159	0.547099	0.845556	0.700997	0.842538	0.862434
rs1535	ast	-18.6911	-0.0192164	%	0.411807	0.998107	0.714906	0.998107	0.691585	1
rs1535	fast.ins	25.0085	18.5188	%	0.214841	0.342392	0.46697	0.700997	0.467971	0.812859
rs1535	fast.glu	58.6343	-2.90923	%	1.66108e-19	0.0704091	9.13596e-18	0.634816	1.15044e-16	0.759407
rs1535	Glu_2hr	134.868	2.54141	%	1.60088e-09	0.647582	4.40242e-08	0.791489	4.5153e-08	0.899737
rs1535	matsuda_index	-73.9498	-0.76797	%	0.0163563	0.956692	0.174488	0.998107	0.183917	0.989062
rs1535	homair	327.843	22.9184	%	0.0489885	0.255498	0.336796	0.677565	0.338914	0.792244
rs1535	dio	-60.1131	-27.9871	%	0.20229	0.0650262	0.463582	0.634816	0.450444	0.759407
rs1535	adiponectin	-10.8933	-5.52137	%	0.58124	0.488725	0.845556	0.700997	0.823658	0.854338
rs1535	height	-1.35576	0.814695	%	0.687095	0.534834	0.858868	0.700997	0.874734	0.862434
rs1535	weight	-2.10444	-2.48965	%	0.868961	0.612206	0.935673	0.765257	0.946393	0.886649
rs1570069	C12	-17.5627	-49.5971	%	0.577255	0.00275	0.816828	0.15125	0.821449	0.759407
rs1570069	C14	37.1541	0.893183	%	0.513265	0.971356	0.816828	0.985812	0.774473	0.994629
rs1570069	C14_1	-24.5478	-26.4506	%	0.611972	0.248087	0.816828	0.844222	0.835198	0.792244
[truncated: 1,042 more rows]
